# Supplementary material for: Genome-wide identification of the MADS-box gene family in Avena sativa and its role in photoperiod-insensitive oat
Source: PeerJ. 2024 Jan 22;12:e16759. doi: 10.7717/peerj.16759 (PMC10809983; doi:10.7717/peerj.16759)
Supplement: Supplemental Information 2 [file peerj-12-16759-s002.xls]

## Sheet: Sheet1
Batch CD-search tool	NIH/NLM/NCBI
Query	Hit type	PSSM-ID	From	To	E-Value	Bitscore	Accession	Short name	Incomplete	Superfamily
Q#1 - >AsMADS1	specific	238165	2	78	1.05459e-43	141.921	cd00265	MADS_MEF2_like	-	cl00109
Q#1 - >AsMADS1	specific	396188	85	171	2.40437e-30	108.314	pfam01486	K-box	-	cl03234
Q#2 - >AsMADS2	specific	238165	39	116	5.01175e-42	138.839	cd00265	MADS_MEF2_like	-	cl00109
Q#2 - >AsMADS2	specific	396188	129	213	1.69455e-24	94.062	pfam01486	K-box	-	cl03234
Q#3 - >AsMADS3	specific	238165	2	75	8.32144e-38	126.128	cd00265	MADS_MEF2_like	-	cl00109
Q#3 - >AsMADS3	specific	396188	93	170	7.90678e-20	80.1948	pfam01486	K-box	-	cl03234
Q#4 - >AsMADS4	specific	238165	2	75	2.06739e-32	111.875	cd00265	MADS_MEF2_like	-	cl00109
Q#5 - >AsMADS5	specific	238165	2	78	6.08726e-46	148.469	cd00265	MADS_MEF2_like	-	cl00109
Q#5 - >AsMADS5	specific	396188	84	171	7.51545e-39	130.656	pfam01486	K-box	-	cl03234
Q#6 - >AsMADS6	specific	238165	2	78	1.72725e-37	124.587	cd00265	MADS_MEF2_like	-	cl00109
Q#6 - >AsMADS6	specific	396188	82	172	2.15353e-23	89.0544	pfam01486	K-box	-	cl03234
Q#7 - >AsMADS7	specific	238165	2	78	5.22629e-43	140.38	cd00265	MADS_MEF2_like	-	cl00109
Q#7 - >AsMADS7	specific	396188	80	169	1.04507e-27	101.766	pfam01486	K-box	-	cl03234
Q#8 - >AsMADS8	specific	238165	2	80	2.32934e-40	132.291	cd00265	MADS_MEF2_like	-	cl00109
Q#8 - >AsMADS8	specific	396188	83	165	3.29882e-17	73.2612	pfam01486	K-box	-	cl03234
Q#9 - >AsMADS9	superfamily	412166	8	75	2.26546e-25	93.0005	cl00109	MADS superfamily	-	-
Q#10 - >AsMADS10	specific	238165	2	75	1.62028e-45	146.928	cd00265	MADS_MEF2_like	-	cl00109
Q#10 - >AsMADS10	specific	396188	83	173	3.07131e-28	102.922	pfam01486	K-box	-	cl03234
Q#11 - >AsMADS11	specific	238165	3	79	4.19874e-39	126.513	cd00265	MADS_MEF2_like	-	cl00109
Q#12 - >AsMADS12	specific	238165	2	76	6.51377e-41	133.832	cd00265	MADS_MEF2_like	-	cl00109
Q#12 - >AsMADS12	specific	396188	83	172	1.10291e-19	79.8096	pfam01486	K-box	-	cl03234
Q#13 - >AsMADS13	superfamily	412166	2	81	1.00664e-28	102.245	cl00109	MADS superfamily	-	-
Q#13 - >AsMADS13	specific	396188	82	170	1.76385e-12	60.5497	pfam01486	K-box	-	cl03234
Q#14 - >AsMADS14	specific	238165	2	77	2.89649e-44	143.076	cd00265	MADS_MEF2_like	-	cl00109
Q#14 - >AsMADS14	specific	396188	89	175	1.98047e-29	105.618	pfam01486	K-box	-	cl03234
Q#15 - >AsMADS15	specific	238165	2	76	7.44057e-39	129.594	cd00265	MADS_MEF2_like	-	cl00109
Q#15 - >AsMADS15	specific	396188	83	164	1.40745e-16	72.1056	pfam01486	K-box	-	cl03234
Q#16 - >AsMADS16	specific	238165	2	75	5.32527e-40	133.446	cd00265	MADS_MEF2_like	-	cl00109
Q#16 - >AsMADS16	specific	396188	91	171	6.71112e-29	105.233	pfam01486	K-box	-	cl03234
