# Supplementary material for: Genome-wide identification of the MADS-box gene family in Avena sativa and its role in photoperiod-insensitive oat
Source: PeerJ. 2024 Jan 22;12:e16759. doi: 10.7717/peerj.16759 (PMC10809983; doi:10.7717/peerj.16759)
Supplement: Supplemental Information 3 [file peerj-12-16759-s003.xls]

## Sheet: Sheet1
#fam_id	subfamily
AsMADS1	SEP(AGL2)
AsMADS2	AG
AsMADS3	SVP
AsMADS4	MIKC*
AsMADS5	AGL16
AsMADS6	AGL12
AsMADS7	BS
AsMADS8	SVP
AsMADS9	Mα
AsMADS10	AG
AsMADS11	Mα
AsMADS12	SQUA
AsMADS13	SVP
AsMADS14	SEP(AGL2)
AsMADS15	BS
AsMADS16	SQUA
