# Supplementary material for: Genome-wide identification of the MADS-box gene family in Avena sativa and its role in photoperiod-insensitive oat
Source: PeerJ. 2024 Jan 22;12:e16759. doi: 10.7717/peerj.16759 (PMC10809983; doi:10.7717/peerj.16759)
Supplement: Supplemental Information 4 [file peerj-12-16759-s004.xls]

## Sheet: Sheet1
	Alpha helix	Extended strand	Beta turn	Random coil
AsMADS1	0.5121	0.0968	0.0403	0.3508
AsMADS2	0.5468	0.0827	0.0288	0.3417
AsMADS3	0.6652	0.095	0.0588	0.181
AsMADS4	0.5825	0.1165	0.0631	0.2379
AsMADS5	0.4753	0.0989	0.038	0.3878
AsMADS6	0.6139	0.0941	0.0347	0.2574
AsMADS7	0.5608	0.098	0.0431	0.298
AsMADS8	0.5407	0.1435	0.067	0.2488
AsMADS9	0.544	0.1374	0.0824	0.2363
AsMADS10	0.6615	0.0778	0.035	0.2257
AsMADS11	0.6056	0.1056	0.0563	0.2324
AsMADS12	0.5829	0.1137	0.0332	0.2701
AsMADS13	0.5816	0.1276	0.0765	0.2143
AsMADS14	0.5708	0.0944	0.0472	0.2876
AsMADS15	0.624	0.0992	0.0372	0.2397
AsMADS16	0.5612	0.1007	0.0288	0.3094
