# Supplementary material for: Genome-wide identification of the MADS-box gene family in Avena sativa and its role in photoperiod-insensitive oat
Source: PeerJ. 2024 Jan 22;12:e16759. doi: 10.7717/peerj.16759 (PMC10809983; doi:10.7717/peerj.16759)
Supplement: Supplemental Information 5 [file peerj-12-16759-s005.xls]

AsMADSMADS1	circadian	CAAAGATATC	1377	9	+	Lycopersicon esculentum	cis-acting regulatory element involved in circadian control
AsMADSMADS1	MBS	CAACTG	564	6	+	Arabidopsis thaliana	MYB binding site involved in drought-inducibility
AsMADSMADS1	TATA-box	ATATAT	905	6	+	Brassica napus	core promoter element around -30 of transcription start
AsMADSMADS1	TATA-box	TATA	906	4	+	Arabidopsis thaliana	core promoter element around -30 of transcription start
AsMADSMADS1	TATA-box	ccTATAAAaa	1401	9	-	Arabidopsis thaliana	core promoter element around -30 of transcription start
AsMADSMADS1	TATA-box	TATAAAA	1402	7	-	Pisum sativum	core promoter element around -30 of transcription start
AsMADSMADS1	TATA-box	TATAAA	1403	6	-	Helianthus annuus	core promoter element around -30 of transcription start
AsMADSMADS1	TATA-box	TATAA	1404	5	-	Arabidopsis thaliana	core promoter element around -30 of transcription start
AsMADSMADS1	TATA-box	TATA	1405	4	-	Arabidopsis thaliana	core promoter element around -30 of transcription start
AsMADSMADS1	TATA-box	TATA	1840	4	-	Arabidopsis thaliana	core promoter element around -30 of transcription start
AsMADSMADS1	GT1-motif	GGTTAA	941	6	+	Arabidopsis thaliana	light responsive element
AsMADSMADS1	GT1-motif	GGTTAA	943	6	-	Arabidopsis thaliana	light responsive element
AsMADSMADS1	Myb	CAACTG	564	6	+	Arabidopsis thaliana
AsMADSMADS1	O2-site	GATGATGTGG	436	9	-	Zea mays	cis-acting regulatory element involved in zein metabolism regulation
AsMADSMADS1	CGTCA-motif	CGTCA	50	5	+	Hordeum vulgare	cis-acting regulatory element involved in the MeJA-responsiveness
AsMADSMADS1	CGTCA-motif	CGTCA	167	5	-	Hordeum vulgare	cis-acting regulatory element involved in the MeJA-responsiveness
AsMADSMADS1	CGTCA-motif	CGTCA	226	5	+	Hordeum vulgare	cis-acting regulatory element involved in the MeJA-responsiveness
AsMADSMADS1	CGTCA-motif	CGTCA	541	5	-	Hordeum vulgare	cis-acting regulatory element involved in the MeJA-responsiveness
AsMADSMADS1	CGTCA-motif	CGTCA	741	5	+	Hordeum vulgare	cis-acting regulatory element involved in the MeJA-responsiveness
AsMADSMADS1	CGTCA-motif	CGTCA	1970	5	-	Hordeum vulgare	cis-acting regulatory element involved in the MeJA-responsiveness
AsMADSMADS1		motif_sequence	193	4	+	organism	short_function
AsMADSMADS1		motif_sequence	195	4	-	organism	short_function
AsMADSMADS1		motif_sequence	212	4	+	organism	short_function
AsMADSMADS1		motif_sequence	221	4	+	organism	short_function
AsMADSMADS1		motif_sequence	276	4	+	organism	short_function
AsMADSMADS1		motif_sequence	295	4	+	organism	short_function
AsMADSMADS1		motif_sequence	309	4	+	organism	short_function
AsMADSMADS1		motif_sequence	431	4	+	organism	short_function
AsMADSMADS1		motif_sequence	456	4	-	organism	short_function
AsMADSMADS1		motif_sequence	534	4	+	organism	short_function
AsMADSMADS1		motif_sequence	619	4	+	organism	short_function
AsMADSMADS1		motif_sequence	645	4	+	organism	short_function
AsMADSMADS1		motif_sequence	647	4	-	organism	short_function
AsMADSMADS1		motif_sequence	763	4	+	organism	short_function
AsMADSMADS1		motif_sequence	769	4	+	organism	short_function
AsMADSMADS1		motif_sequence	1040	4	+	organism	short_function
AsMADSMADS1		motif_sequence	1112	4	+	organism	short_function
AsMADSMADS1		motif_sequence	1133	4	+	organism	short_function
AsMADSMADS1		motif_sequence	1279	4	+	organism	short_function
AsMADSMADS1		motif_sequence	1284	4	+	organism	short_function
AsMADSMADS1		motif_sequence	1378	4	-	organism	short_function
AsMADSMADS1		motif_sequence	1554	4	-	organism	short_function
AsMADSMADS1		motif_sequence	1885	4	+	organism	short_function
AsMADSMADS1		motif_sequence	1893	4	+	organism	short_function
AsMADSMADS1		motif_sequence	1928	4	+	organism	short_function
AsMADSMADS1		motif_sequence	1947	4	+	organism	short_function
AsMADSMADS1	as-1	TGACG	50	5	-	Arabidopsis thaliana
AsMADSMADS1	as-1	TGACG	167	5	+	Arabidopsis thaliana
AsMADSMADS1	as-1	TGACG	226	5	-	Arabidopsis thaliana
AsMADSMADS1	as-1	TGACG	541	5	+	Arabidopsis thaliana
AsMADSMADS1	as-1	TGACG	741	5	-	Arabidopsis thaliana
AsMADSMADS1	as-1	TGACG	1970	5	+	Arabidopsis thaliana
AsMADSMADS1	re2f-1	GCGGGAAA	1455	8	+	Oryza sativa
AsMADSMADS1	STRE	AGGGG	1276	5	-	Arabidopsis thaliana
AsMADSMADS1	STRE	AGGGG	1567	5	-	Arabidopsis thaliana
AsMADSMADS1	Y-box	TGTGGAGGAGCA	1894	11	-	Lemna gibba	?
AsMADSMADS1	CAAT-box	CAAT	164	4	+	Nicotiana glutinosa
AsMADSMADS1	CAAT-box	CAAT	203	4	+	Nicotiana glutinosa
AsMADSMADS1	CAAT-box	CAAAT	411	5	+	Pisum sativum	common cis-acting element in promoter and enhancer regions
AsMADSMADS1	CAAT-box	CAAT	851	4	+	Nicotiana glutinosa
AsMADSMADS1	CAAT-box	CAAT	855	4	+	Nicotiana glutinosa
AsMADSMADS1	CAAT-box	CCAAT	865	5	-	Arabidopsis thaliana	common cis-acting element in promoter and enhancer regions
AsMADSMADS1	CAAT-box	CAAAT	872	5	-	Pisum sativum	common cis-acting element in promoter and enhancer regions
AsMADSMADS1	CAAT-box	CAAT	877	4	+	Nicotiana glutinosa
AsMADSMADS1	CAAT-box	CCAAT	952	5	-	Arabidopsis thaliana	common cis-acting element in promoter and enhancer regions
AsMADSMADS1	CAAT-box	CAAT	1088	4	-	Nicotiana glutinosa
AsMADSMADS1	CAAT-box	CAAT	1097	4	+	Nicotiana glutinosa
AsMADSMADS1	CAAT-box	CAAAT	1522	5	+	Pisum sativum	common cis-acting element in promoter and enhancer regions
AsMADSMADS1	CAAT-box	CAAT	1728	4	+	Nicotiana glutinosa
AsMADSMADS1	CCAAT-box	CAACGG	28	6	-	Hordeum vulgare	MYBHv1 binding site
AsMADSMADS1	CCAAT-box	CAACGG	371	6	+	Hordeum vulgare	MYBHv1 binding site
AsMADSMADS1	CCAAT-box	CAACGG	656	6	+	Hordeum vulgare	MYBHv1 binding site
AsMADSMADS1	CCAAT-box	CAACGG	925	6	+	Hordeum vulgare	MYBHv1 binding site
AsMADSMADS1	CCAAT-box	CAACGG	1142	6	-	Hordeum vulgare	MYBHv1 binding site
AsMADSMADS1	CCAAT-box	CAACGG	1240	6	+	Hordeum vulgare	MYBHv1 binding site
AsMADSMADS1	CAT-box	GCCACT	1480	6	+	Arabidopsis thaliana	cis-acting regulatory element related to meristem expression
AsMADSMADS1	MYC	CATGTG	762	6	+	Arabidopsis thaliana
AsMADSMADS1	MYC	CATTTG	871	6	+	Arabidopsis thaliana
AsMADSMADS1	MYC	CATGTG	1902	6	-	Arabidopsis thaliana
AsMADSMADS1	W box	TTGACC	1089	6	+	Arabidopsis thaliana
AsMADSMADS1	G-box	TAACACGTAG	936	9	-	Brassica oleracea	cis-acting regulatory element involved in light responsiveness
AsMADSMADS1	G-box	CACGAC	1233	6	-	Zea mays	cis-acting regulatory element involved in light responsiveness
AsMADSMADS1	G-box	CACGTC	1971	6	-	Zea mays	cis-acting regulatory element involved in light responsiveness
AsMADSMADS1	GATA-motif	GATAGGA	22	7	-	Arabidopsis thaliana	part of a light responsive element
AsMADSMADS1	ATC-motif	AGCTATCCA	1939	9	+	Arabidopsis thaliana	part of a conserved DNA module involved in light responsiveness
AsMADSMADS1	ABRE	ACGTG	1972	5	+	Arabidopsis thaliana	cis-acting element involved in the abscisic acid responsiveness
AsMADSMADS1	MYB	CAACCA	53	6	+	Arabidopsis thaliana
AsMADSMADS1	MYB	CAACAG	1205	6	-	Arabidopsis thaliana
AsMADSMADS1	MYB	CAACCA	1255	6	+	Arabidopsis thaliana
AsMADSMADS1	Myb-binding site	CAACAG	1205	6	-	Nicotiana tabacum
AsMADSMADS1	MYB recognition site	CCGTTG	28	6	+	Arabidopsis thaliana
AsMADSMADS1	MYB recognition site	CCGTTG	371	6	-	Arabidopsis thaliana
AsMADSMADS1	MYB recognition site	CCGTTG	656	6	-	Arabidopsis thaliana
AsMADSMADS1	MYB recognition site	CCGTTG	925	6	-	Arabidopsis thaliana
AsMADSMADS1	MYB recognition site	CCGTTG	1142	6	+	Arabidopsis thaliana
AsMADSMADS1	MYB recognition site	CCGTTG	1240	6	-	Arabidopsis thaliana
AsMADSMADS1	Sp1	GGGCGG	259	6	-	Oryza sativa	light responsive element
AsMADSMADS1	Sp1	GGGCGG	450	6	-	Oryza sativa	light responsive element
AsMADSMADS1	AAGAA-motif	gGTAAAGAAA	724	9	+	Avena sativa
AsMADSMADS1	DRE core	GCCGAC	1326	6	+	Arabidopsis thaliana
AsMADSMADS1	Unnamed__1	CGTGG	60	5	+	Zea mays
AsMADSMADS1	Unnamed__1	CGTGG	131	5	+	Zea mays
AsMADSMADS1	Unnamed__1	CGTGG	264	5	+	Zea mays
AsMADSMADS1	Unnamed__1	CGTGG	378	5	+	Zea mays
AsMADSMADS1	Unnamed__1	CGTGG	1235	5	+	Zea mays
AsMADSMADS1	Unnamed__1	CGTGG	1261	5	-	Zea mays
AsMADSMADS1	Unnamed__1	CGTGG	1304	5	-	Zea mays
AsMADSMADS1	Unnamed__1	CGTGG	1466	5	+	Zea mays
AsMADSMADS1	Unnamed__1	CGTGG	1874	5	+	Zea mays
AsMADSMADS1	WRE3	CCACCT	269	6	+	Pisum sativum
AsMADSMADS1	WRE3	CCACCT	494	6	+	Pisum sativum
AsMADSMADS1	WRE3	CCACCT	632	6	+	Pisum sativum
AsMADSMADS1	WRE3	CCACCT	1980	6	+	Pisum sativum
AsMADSMADS1	TCCC-motif	TCTCCCT	432	7	+	Spinacia oleracea	part of a light responsive element
AsMADSMADS1	TGACG-motif	TGACG	50	5	-	Hordeum vulgare	cis-acting regulatory element involved in the MeJA-responsiveness
AsMADSMADS1	TGACG-motif	TGACG	167	5	+	Hordeum vulgare	cis-acting regulatory element involved in the MeJA-responsiveness
AsMADSMADS1	TGACG-motif	TGACG	226	5	-	Hordeum vulgare	cis-acting regulatory element involved in the MeJA-responsiveness
AsMADSMADS1	TGACG-motif	TGACG	541	5	+	Hordeum vulgare	cis-acting regulatory element involved in the MeJA-responsiveness
AsMADSMADS1	TGACG-motif	TGACG	741	5	-	Hordeum vulgare	cis-acting regulatory element involved in the MeJA-responsiveness
AsMADSMADS1	TGACG-motif	TGACG	1970	5	+	Hordeum vulgare	cis-acting regulatory element involved in the MeJA-responsiveness
AsMADSMADS1	GC-motif	CCCCCG	527	6	+	Zea mays	enhancer-like element involved in anoxic specific inducibility
AsMADSMADS1	Unnamed__4	CTCC	278	4	+	Petroselinum hortense
AsMADSMADS1	Unnamed__4	CTCC	297	4	+	Petroselinum hortense
AsMADSMADS1	Unnamed__4	CTCC	300	4	+	Petroselinum hortense
AsMADSMADS1	Unnamed__4	CTCC	306	4	+	Petroselinum hortense
AsMADSMADS1	Unnamed__4	CTCC	318	4	+	Petroselinum hortense
AsMADSMADS1	Unnamed__4	CTCC	391	4	-	Petroselinum hortense
AsMADSMADS1	Unnamed__4	CTCC	399	4	-	Petroselinum hortense
AsMADSMADS1	Unnamed__4	CTCC	433	4	+	Petroselinum hortense
AsMADSMADS1	Unnamed__4	CTCC	522	4	+	Petroselinum hortense
AsMADSMADS1	Unnamed__4	CTCC	525	4	+	Petroselinum hortense
AsMADSMADS1	Unnamed__4	CTCC	665	4	-	Petroselinum hortense
AsMADSMADS1	Unnamed__4	CTCC	674	4	+	Petroselinum hortense
AsMADSMADS1	Unnamed__4	CTCC	783	4	+	Petroselinum hortense
AsMADSMADS1	Unnamed__4	CTCC	795	4	+	Petroselinum hortense
AsMADSMADS1	Unnamed__4	CTCC	798	4	+	Petroselinum hortense
AsMADSMADS1	Unnamed__4	CTCC	801	4	+	Petroselinum hortense
AsMADSMADS1	Unnamed__4	CTCC	804	4	+	Petroselinum hortense
AsMADSMADS1	Unnamed__4	CTCC	933	4	+	Petroselinum hortense
AsMADSMADS1	Unnamed__4	CTCC	1042	4	+	Petroselinum hortense
AsMADSMADS1	Unnamed__4	CTCC	1108	4	-	Petroselinum hortense
AsMADSMADS1	Unnamed__4	CTCC	1140	4	+	Petroselinum hortense
AsMADSMADS1	Unnamed__4	CTCC	1151	4	+	Petroselinum hortense
AsMADSMADS1	Unnamed__4	CTCC	1169	4	+	Petroselinum hortense
AsMADSMADS1	Unnamed__4	CTCC	1178	4	+	Petroselinum hortense
AsMADSMADS1	Unnamed__4	CTCC	1743	4	-	Petroselinum hortense
AsMADSMADS1	Unnamed__4	CTCC	1766	4	-	Petroselinum hortense
AsMADSMADS1	Unnamed__4	CTCC	1809	4	-	Petroselinum hortense
AsMADSMADS1	Unnamed__4	CTCC	1836	4	+	Petroselinum hortense
AsMADSMADS1	Unnamed__4	CTCC	1861	4	+	Petroselinum hortense
AsMADSMADS1	Unnamed__4	CTCC	1899	4	+	Petroselinum hortense
AsMADSMADS1	Unnamed__4	CTCC	1937	4	-	Petroselinum hortense
AsMADSMADS1	AC-I	(T/C)C(T/C)(C/T)ACC(T/C)ACC	982	8.5	-	Phaseolus vulgaris
AsMADSMADS10	as-1	TGACG	676	5	+	Arabidopsis thaliana
AsMADSMADS10		motif_sequence	71	4	-	organism	short_function
AsMADSMADS10		motif_sequence	106	4	-	organism	short_function
AsMADSMADS10		motif_sequence	302	4	-	organism	short_function
AsMADSMADS10		motif_sequence	507	4	+	organism	short_function
AsMADSMADS10		motif_sequence	703	4	+	organism	short_function
AsMADSMADS10		motif_sequence	746	4	+	organism	short_function
AsMADSMADS10		motif_sequence	1001	4	+	organism	short_function
AsMADSMADS10		motif_sequence	1044	4	-	organism	short_function
AsMADSMADS10		motif_sequence	1069	4	-	organism	short_function
AsMADSMADS10		motif_sequence	1078	4	-	organism	short_function
AsMADSMADS10		motif_sequence	1189	4	+	organism	short_function
AsMADSMADS10		motif_sequence	1191	4	-	organism	short_function
AsMADSMADS10		motif_sequence	1239	4	-	organism	short_function
AsMADSMADS10		motif_sequence	1264	4	-	organism	short_function
AsMADSMADS10		motif_sequence	1382	4	+	organism	short_function
AsMADSMADS10		motif_sequence	1432	4	-	organism	short_function
AsMADSMADS10		motif_sequence	1457	4	-	organism	short_function
AsMADSMADS10		motif_sequence	1493	4	-	organism	short_function
AsMADSMADS10		motif_sequence	1552	4	-	organism	short_function
AsMADSMADS10		motif_sequence	1569	4	+	organism	short_function
AsMADSMADS10		motif_sequence	1815	4	+	organism	short_function
AsMADSMADS10		motif_sequence	1822	4	+	organism	short_function
AsMADSMADS10		motif_sequence	1865	4	-	organism	short_function
AsMADSMADS10		motif_sequence	1910	4	-	organism	short_function
AsMADSMADS10	TCT-motif	TCTTAC	200	6	-	Arabidopsis thaliana	part of a light responsive element
AsMADSMADS10	MBS	CAACTG	1541	6	-	Arabidopsis thaliana	MYB binding site involved in drought-inducibility
AsMADSMADS10	O2-site	GATGA(C/T)(A/G)TG(A/G)	1960	8	-	Zea mays	cis-acting regulatory element involved in zein metabolism regulation
AsMADSMADS10	JERE	AGACCGCC	1618	8	-	Arabidopsis thaliana
AsMADSMADS10	MYB-like sequence	TAACCA	716	6	-	Arabidopsis thaliana
AsMADSMADS10	MYB-like sequence	TAACCA	1063	6	-	Arabidopsis thaliana
AsMADSMADS10	MYB-like sequence	TAACCA	1258	6	-	Arabidopsis thaliana
AsMADSMADS10	MYB-like sequence	TAACCA	1451	6	-	Arabidopsis thaliana
AsMADSMADS10	CGTCA-motif	CGTCA	676	5	-	Hordeum vulgare	cis-acting regulatory element involved in the MeJA-responsiveness
AsMADSMADS10	Box III	atCATTTTCACt	998	11	+	Pisum sativum	protein binding site
AsMADSMADS10	TATA-box	ATATAA	217	6	+	Brassica oleracea	core promoter element around -30 of transcription start
AsMADSMADS10	TATA-box	TATA	218	4	+	Arabidopsis thaliana	core promoter element around -30 of transcription start
AsMADSMADS10	TATA-box	TACAAAA	491	7	-	Oryza sativa	core promoter element around -30 of transcription start
AsMADSMADS10	TATA-box	TACAAAA	630	7	-	Oryza sativa	core promoter element around -30 of transcription start
AsMADSMADS10	TATA-box	TATA	700	4	+	Arabidopsis thaliana	core promoter element around -30 of transcription start
AsMADSMADS10	TATA-box	TATAA	843	5	-	Arabidopsis thaliana	core promoter element around -30 of transcription start
AsMADSMADS10	TATA-box	TATA	844	4	+	Arabidopsis thaliana	core promoter element around -30 of transcription start
AsMADSMADS10	TATA-box	TACATAAA	910	8	+	Oryza sativa	core promoter element around -30 of transcription start
AsMADSMADS10	TATA-box	TATAAA	1344	6	-	Helianthus annuus	core promoter element around -30 of transcription start
AsMADSMADS10	TATA-box	TATAA	1345	5	-	Arabidopsis thaliana	core promoter element around -30 of transcription start
AsMADSMADS10	TATA-box	TATA	1346	4	-	Arabidopsis thaliana	core promoter element around -30 of transcription start
AsMADSMADS10	TATA-box	TATA	1529	4	-	Arabidopsis thaliana	core promoter element around -30 of transcription start
AsMADSMADS10	TATA-box	TATA	1665	4	-	Arabidopsis thaliana	core promoter element around -30 of transcription start
AsMADSMADS10	TATA-box	ATTATA	1808	6	+	Brassica napus	core promoter element around -30 of transcription start
AsMADSMADS10	TATA-box	TATAA	1809	5	-	Arabidopsis thaliana	core promoter element around -30 of transcription start
AsMADSMADS10	TATA-box	TATA	1810	4	-	Arabidopsis thaliana	core promoter element around -30 of transcription start
AsMADSMADS10	TATA-box	ATATAT	1897	6	-	Brassica napus	core promoter element around -30 of transcription start
AsMADSMADS10	TATA-box	TATATA	1898	6	-	Arabidopsis thaliana	core promoter element around -30 of transcription start
AsMADSMADS10	TATA-box	ATATAT	1899	6	-	Brassica napus	core promoter element around -30 of transcription start
AsMADSMADS10	TATA-box	TATA	1900	4	-	Arabidopsis thaliana	core promoter element around -30 of transcription start
AsMADSMADS10	TATA-box	ATATAT	1942	6	-	Brassica napus	core promoter element around -30 of transcription start
AsMADSMADS10	TATA-box	TATA	1943	4	-	Arabidopsis thaliana	core promoter element around -30 of transcription start
AsMADSMADS10	Myb	TAACTG	537	6	-	Arabidopsis thaliana
AsMADSMADS10	Myb	CAACTG	1541	6	-	Arabidopsis thaliana
AsMADSMADS10	GT1-motif	GGTTAA	329	6	+	Arabidopsis thaliana	light responsive element
AsMADSMADS10	GT1-motif	GGTTAA	331	6	-	Arabidopsis thaliana	light responsive element
AsMADSMADS10	GT1-motif	GGTTAA	414	6	-	Arabidopsis thaliana	light responsive element
AsMADSMADS10	GT1-motif	GGTTAA	611	6	-	Arabidopsis thaliana	light responsive element
AsMADSMADS10	GT1-motif	GGTTAA	717	6	+	Arabidopsis thaliana	light responsive element
AsMADSMADS10	GT1-motif	GGTTAA	1092	6	+	Arabidopsis thaliana	light responsive element
AsMADSMADS10	GT1-motif	GGTTAA	1287	6	+	Arabidopsis thaliana	light responsive element
AsMADSMADS10	GT1-motif	GGTTAAT	1480	7	+	Avena sativa	light responsive element
AsMADSMADS10	box S	AGCCACC	1564	7	-	Arabidopsis thaliana
AsMADSMADS10	MYC	CATTTG	95	6	-	Arabidopsis thaliana
AsMADSMADS10	MYC	CAATTG	712	6	+	Arabidopsis thaliana
AsMADSMADS10	MYC	CATTTG	1050	6	+	Arabidopsis thaliana
AsMADSMADS10	MYC	CATTTG	1245	6	+	Arabidopsis thaliana
AsMADSMADS10	MYC	CATTTG	1438	6	+	Arabidopsis thaliana
AsMADSMADS10	MYC	CATGTG	1487	6	+	Arabidopsis thaliana
AsMADSMADS10	MYC	CATGTG	1676	6	+	Arabidopsis thaliana
AsMADSMADS10	W box	TTGACC	650	6	-	Arabidopsis thaliana
AsMADSMADS10	W box	TTGACC	1536	6	+	Arabidopsis thaliana
AsMADSMADS10	ARE	AAACCA	546	6	+	Zea mays	cis-acting regulatory element essential for the anaerobic induction
AsMADSMADS10	ARE	AAACCA	575	6	-	Zea mays	cis-acting regulatory element essential for the anaerobic induction
AsMADSMADS10	ARE	AAACCA	1166	6	+	Zea mays	cis-acting regulatory element essential for the anaerobic induction
AsMADSMADS10	ARE	AAACCA	1854	6	+	Zea mays	cis-acting regulatory element essential for the anaerobic induction
AsMADSMADS10	ABRE3a	TACGTG	1101	6	+	Zea mays
AsMADSMADS10	ABRE3a	TACGTG	1296	6	+	Zea mays
AsMADSMADS10	ABRE3a	TACGTG	1979	6	+	Zea mays
AsMADSMADS10	STRE	AGGGG	1558	5	+	Arabidopsis thaliana
AsMADSMADS10	STRE	AGGGG	1594	5	+	Arabidopsis thaliana
AsMADSMADS10	CAAT-box	CAAT	78	4	-	Nicotiana glutinosa
AsMADSMADS10	CAAT-box	CAAAT	95	5	+	Pisum sativum	common cis-acting element in promoter and enhancer regions
AsMADSMADS10	CAAT-box	CAAT	342	4	-	Nicotiana glutinosa
AsMADSMADS10	CAAT-box	CAAAT	357	5	+	Pisum sativum	common cis-acting element in promoter and enhancer regions
AsMADSMADS10	CAAT-box	CAAT	473	4	-	Nicotiana glutinosa
AsMADSMADS10	CAAT-box	CAAT	487	4	+	Nicotiana glutinosa
AsMADSMADS10	CAAT-box	CAAT	498	4	+	Nicotiana glutinosa
AsMADSMADS10	CAAT-box	CCAAT	569	5	+	Arabidopsis thaliana	common cis-acting element in promoter and enhancer regions
AsMADSMADS10	CAAT-box	CAAT	570	4	+	Nicotiana glutinosa
AsMADSMADS10	CAAT-box	CAAAT	653	5	+	Pisum sativum	common cis-acting element in promoter and enhancer regions
AsMADSMADS10	CAAT-box	CAAAT	681	5	+	Pisum sativum	common cis-acting element in promoter and enhancer regions
AsMADSMADS10	CAAT-box	CCAAT	711	5	+	Arabidopsis thaliana	common cis-acting element in promoter and enhancer regions
AsMADSMADS10	CAAT-box	CAAT	712	4	+	Nicotiana glutinosa
AsMADSMADS10	CAAT-box	CCAAT	714	5	-	Arabidopsis thaliana	common cis-acting element in promoter and enhancer regions
AsMADSMADS10	CAAT-box	CAAT	812	4	-	Nicotiana glutinosa
AsMADSMADS10	CAAT-box	CAAT	822	4	-	Nicotiana glutinosa
AsMADSMADS10	CAAT-box	CCAAT	943	5	-	Arabidopsis thaliana	common cis-acting element in promoter and enhancer regions
AsMADSMADS10	CAAT-box	CCAAT	984	5	+	Arabidopsis thaliana	common cis-acting element in promoter and enhancer regions
AsMADSMADS10	CAAT-box	CAAT	985	4	+	Nicotiana glutinosa
AsMADSMADS10	CAAT-box	CAAAT	1051	5	-	Pisum sativum	common cis-acting element in promoter and enhancer regions
AsMADSMADS10	CAAT-box	CAAAT	1138	5	-	Pisum sativum	common cis-acting element in promoter and enhancer regions
AsMADSMADS10	CAAT-box	CAAT	1180	4	+	Nicotiana glutinosa
AsMADSMADS10	CAAT-box	CAAAT	1246	5	-	Pisum sativum	common cis-acting element in promoter and enhancer regions
AsMADSMADS10	CAAT-box	CAAAT	1333	5	-	Pisum sativum	common cis-acting element in promoter and enhancer regions
AsMADSMADS10	CAAT-box	CAAT	1373	4	+	Nicotiana glutinosa
AsMADSMADS10	CAAT-box	CAAT	1411	4	+	Nicotiana glutinosa
AsMADSMADS10	CAAT-box	CAAAT	1439	5	-	Pisum sativum	common cis-acting element in promoter and enhancer regions
AsMADSMADS10	CAAT-box	CAAAT	1510	5	+	Pisum sativum	common cis-acting element in promoter and enhancer regions
AsMADSMADS10	CAAT-box	CAAT	1635	4	-	Nicotiana glutinosa
AsMADSMADS10	CAAT-box	CAAT	1780	4	-	Nicotiana glutinosa
AsMADSMADS10	CAAT-box	CAAT	1795	4	+	Nicotiana glutinosa
AsMADSMADS10	CAAT-box	CAAT	1806	4	+	Nicotiana glutinosa
AsMADSMADS10	CAAT-box	CAAAT	1927	5	+	Pisum sativum	common cis-acting element in promoter and enhancer regions
AsMADSMADS10	ABRE4	CACGTA	1101	6	-	Zea mays
AsMADSMADS10	ABRE4	CACGTA	1296	6	-	Zea mays
AsMADSMADS10	ABRE4	CACGTA	1979	6	-	Zea mays
AsMADSMADS10	chs-CMA1a	TTACTTAA	1848	8	-	Daucus carota	part of a light responsive element
AsMADSMADS10	G-box	CACGAC	297	6	-	Zea mays	cis-acting regulatory element involved in light responsiveness
AsMADSMADS10	G-box	TACGTG	1101	6	+	Arabidopsis thaliana	cis-acting regulatory element involved in light responsiveness
AsMADSMADS10	G-box	TACGTG	1296	6	+	Arabidopsis thaliana	cis-acting regulatory element involved in light responsiveness
AsMADSMADS10	G-box	TACGTG	1979	6	+	Arabidopsis thaliana	cis-acting regulatory element involved in light responsiveness
AsMADSMADS10	AT~TATA-box	TATATA	1898	6	-	Arabidopsis thaliana
AsMADSMADS10	ABRE	ACGTG	1102	5	+	Arabidopsis thaliana	cis-acting element involved in the abscisic acid responsiveness
AsMADSMADS10	ABRE	ACGTG	1297	5	+	Arabidopsis thaliana	cis-acting element involved in the abscisic acid responsiveness
AsMADSMADS10	ABRE	ACGTG	1980	5	+	Arabidopsis thaliana	cis-acting element involved in the abscisic acid responsiveness
AsMADSMADS10	MYB	CAACCA	381	6	-	Arabidopsis thaliana
AsMADSMADS10	MYB	CAACCA	427	6	-	Arabidopsis thaliana
AsMADSMADS10	MYB	TAACCA	716	6	-	Arabidopsis thaliana
AsMADSMADS10	MYB	CAACCA	931	6	-	Arabidopsis thaliana
AsMADSMADS10	MYB	TAACCA	1063	6	-	Arabidopsis thaliana
AsMADSMADS10	MYB	TAACCA	1258	6	-	Arabidopsis thaliana
AsMADSMADS10	MYB	TAACCA	1451	6	-	Arabidopsis thaliana
AsMADSMADS10	MYB	CAACCA	1752	6	-	Arabidopsis thaliana
AsMADSMADS10	Unnamed__2	AACCTAACCT	233	9	-	Petroselinum hortense
AsMADSMADS10	MRE	AACCTAA	236	7	-	Petroselinum crispum	MYB binding site involved in light responsiveness
AsMADSMADS10	TCA	TCATCTTCAT	999	9	+	Pisum sativum
AsMADSMADS10	TCA	TCATCTTCAT	1965	9	+	Pisum sativum
AsMADSMADS10	RY-element	CATGCATG	593	8	+	Helianthus annuus	cis-acting regulatory element involved in seed-specific regulation
AsMADSMADS10	RY-element	CATGCATG	597	8	+	Helianthus annuus	cis-acting regulatory element involved in seed-specific regulation
AsMADSMADS10	Unnamed__4	CTCC	33	4	+	Petroselinum hortense
AsMADSMADS10	Unnamed__4	CTCC	302	4	-	Petroselinum hortense
AsMADSMADS10	Unnamed__4	CTCC	773	4	-	Petroselinum hortense
AsMADSMADS10	Unnamed__4	CTCC	1069	4	-	Petroselinum hortense
AsMADSMADS10	Unnamed__4	CTCC	1457	4	-	Petroselinum hortense
AsMADSMADS10	Unnamed__4	CTCC	1493	4	-	Petroselinum hortense
AsMADSMADS10	Unnamed__4	CTCC	1501	4	+	Petroselinum hortense
AsMADSMADS10	TGA-element	AACGAC	765	6	-	Brassica oleracea	auxin-responsive element
AsMADSMADS10	Unnamed__1	CGTGG	299	5	+	Zea mays
AsMADSMADS10	Unnamed__1	CGTGG	1937	5	+	Zea mays
AsMADSMADS10	TC-rich repeats	GTTTTCTTAC	200	9	-	Nicotiana tabacum	cis-acting element involved in defense and stress responsiveness
AsMADSMADS10	TC-rich repeats	GTTTTCTTAC	1027	9	-	Nicotiana tabacum	cis-acting element involved in defense and stress responsiveness
AsMADSMADS10	chs-CMA2a	TCACTTGA	1005	8	+	Petroselinum crispum	part of a light responsive element
AsMADSMADS10	chs-CMA2a	TCACTTGA	1200	8	+	Petroselinum crispum	part of a light responsive element
AsMADSMADS10	chs-CMA2a	TCACTTGA	1393	8	+	Petroselinum crispum	part of a light responsive element
AsMADSMADS10	TGACG-motif	TGACG	676	5	+	Hordeum vulgare	cis-acting regulatory element involved in the MeJA-responsiveness
AsMADSMADS10	WRE3	CCACCT	292	6	-	Pisum sativum
AsMADSMADS11	WUN-motif	AAATTACTA	112	9	-	Nicotiana glutinosa
AsMADSMADS11	WUN-motif	AAATTACT	113	8	-	Nicotiana glutinosa
AsMADSMADS11	WUN-motif	AAATTTCTT	438	9	-	Nicotiana glutinosa
AsMADSMADS11	WUN-motif	TTATTACAT	1620	9	-	Nicotiana glutinosa
AsMADSMADS11	Myb	TAACTG	1680	6	+	Arabidopsis thaliana
AsMADSMADS11	TATA-box	TACAAAA	458	7	-	Oryza sativa	core promoter element around -30 of transcription start
AsMADSMADS11	TATA-box	TATA	568	4	+	Arabidopsis thaliana	core promoter element around -30 of transcription start
AsMADSMADS11	TATA-box	ATTATA	613	6	+	Brassica napus	core promoter element around -30 of transcription start
AsMADSMADS11	TATA-box	TATAA	614	5	-	Arabidopsis thaliana	core promoter element around -30 of transcription start
AsMADSMADS11	TATA-box	TATA	615	4	+	Arabidopsis thaliana	core promoter element around -30 of transcription start
AsMADSMADS11	TATA-box	TATAA	742	5	-	Arabidopsis thaliana	core promoter element around -30 of transcription start
AsMADSMADS11	TATA-box	TATA	743	4	+	Arabidopsis thaliana	core promoter element around -30 of transcription start
AsMADSMADS11	TATA-box	TATA	803	4	+	Arabidopsis thaliana	core promoter element around -30 of transcription start
AsMADSMADS11	TATA-box	ccTATAAAaa	944	9	+	Arabidopsis thaliana	core promoter element around -30 of transcription start
AsMADSMADS11	TATA-box	ATATAA	945	6	+	Brassica oleracea	core promoter element around -30 of transcription start
AsMADSMADS11	TATA-box	TATA	946	4	+	Arabidopsis thaliana	core promoter element around -30 of transcription start
AsMADSMADS11	TATA-box	TATACA	1028	6	-	Helianthus annuus	core promoter element around -30 of transcription start
AsMADSMADS11	TATA-box	TATA	1030	4	-	Arabidopsis thaliana	core promoter element around -30 of transcription start
AsMADSMADS11	TATA-box	TATATA	1135	6	-	Arabidopsis thaliana	core promoter element around -30 of transcription start
AsMADSMADS11	TATA-box	ATATAT	1136	6	-	Brassica napus	core promoter element around -30 of transcription start
AsMADSMADS11	TATA-box	TATA	1137	4	-	Arabidopsis thaliana	core promoter element around -30 of transcription start
AsMADSMADS11	TATA-box	TATACA	1378	6	-	Helianthus annuus	core promoter element around -30 of transcription start
AsMADSMADS11	TATA-box	TATA	1380	4	-	Arabidopsis thaliana	core promoter element around -30 of transcription start
AsMADSMADS11	TATA-box	TATACA	1425	6	-	Helianthus annuus	core promoter element around -30 of transcription start
AsMADSMADS11	TATA-box	TATA	1427	4	-	Arabidopsis thaliana	core promoter element around -30 of transcription start
AsMADSMADS11	TATA-box	ATATAT	1460	6	-	Brassica napus	core promoter element around -30 of transcription start
AsMADSMADS11	TATA-box	TATA	1461	4	-	Arabidopsis thaliana	core promoter element around -30 of transcription start
AsMADSMADS11	TATA-box	ATATAA	1559	6	+	Brassica oleracea	core promoter element around -30 of transcription start
AsMADSMADS11	TATA-box	TATA	1560	4	-	Arabidopsis thaliana	core promoter element around -30 of transcription start
AsMADSMADS11	TATA-box	TATAAAA	1635	7	-	Pisum sativum	core promoter element around -30 of transcription start
AsMADSMADS11	TATA-box	TATAAA	1636	6	-	Helianthus annuus	core promoter element around -30 of transcription start
AsMADSMADS11	TATA-box	TATAA	1637	5	-	Arabidopsis thaliana	core promoter element around -30 of transcription start
AsMADSMADS11	TATA-box	TATA	1638	4	-	Arabidopsis thaliana	core promoter element around -30 of transcription start
AsMADSMADS11	TATA-box	TATA	1794	4	-	Arabidopsis thaliana	core promoter element around -30 of transcription start
AsMADSMADS11	circadian	CAAAGATATC	333	9	+	Lycopersicon esculentum	cis-acting regulatory element involved in circadian control
AsMADSMADS11	circadian	CAAAGATATC	1457	9	+	Lycopersicon esculentum	cis-acting regulatory element involved in circadian control
AsMADSMADS11	ACE	CTAACGTATT	967	9	-	Petroselinum crispum	cis-acting element involved in light responsiveness
AsMADSMADS11	Box 4	ATTAAT	723	6	+	Petroselinum crispum	part of a conserved DNA module involved in light responsiveness
AsMADSMADS11	Box 4	ATTAAT	1430	6	-	Petroselinum crispum	part of a conserved DNA module involved in light responsiveness
AsMADSMADS11		motif_sequence	16	4	-	organism	short_function
AsMADSMADS11		motif_sequence	84	4	+	organism	short_function
AsMADSMADS11		motif_sequence	137	4	+	organism	short_function
AsMADSMADS11		motif_sequence	152	4	-	organism	short_function
AsMADSMADS11		motif_sequence	165	4	-	organism	short_function
AsMADSMADS11		motif_sequence	834	4	-	organism	short_function
AsMADSMADS11		motif_sequence	1140	4	+	organism	short_function
AsMADSMADS11		motif_sequence	1205	4	+	organism	short_function
AsMADSMADS11		motif_sequence	1220	4	+	organism	short_function
AsMADSMADS11		motif_sequence	1230	4	+	organism	short_function
AsMADSMADS11		motif_sequence	1434	4	+	organism	short_function
AsMADSMADS11		motif_sequence	1596	4	+	organism	short_function
AsMADSMADS11		motif_sequence	1647	4	+	organism	short_function
AsMADSMADS11		motif_sequence	1683	4	+	organism	short_function
AsMADSMADS11		motif_sequence	1922	4	+	organism	short_function
AsMADSMADS11	Myc	TCTCTTA	1839	7	-	Arabidopsis thaliana
AsMADSMADS11	CAAT-box	CCAAT	60	5	+	Arabidopsis thaliana	common cis-acting element in promoter and enhancer regions
AsMADSMADS11	CAAT-box	CAAT	61	4	+	Nicotiana glutinosa
AsMADSMADS11	CAAT-box	CAAT	156	4	-	Nicotiana glutinosa
AsMADSMADS11	CAAT-box	CAAT	216	4	-	Nicotiana glutinosa
AsMADSMADS11	CAAT-box	CAAT	280	4	-	Nicotiana glutinosa
AsMADSMADS11	CAAT-box	CAAT	351	4	+	Nicotiana glutinosa
AsMADSMADS11	CAAT-box	CCAAT	371	5	-	Arabidopsis thaliana	common cis-acting element in promoter and enhancer regions
AsMADSMADS11	CAAT-box	CAAAT	443	5	-	Pisum sativum	common cis-acting element in promoter and enhancer regions
AsMADSMADS11	CAAT-box	CAAT	454	4	-	Nicotiana glutinosa
AsMADSMADS11	CAAT-box	CAAT	600	4	-	Nicotiana glutinosa
AsMADSMADS11	CAAT-box	CCAAT	796	5	+	Arabidopsis thaliana	common cis-acting element in promoter and enhancer regions
AsMADSMADS11	CAAT-box	CAAT	797	4	+	Nicotiana glutinosa
AsMADSMADS11	CAAT-box	CAAT	928	4	-	Nicotiana glutinosa
AsMADSMADS11	CAAT-box	CAAT	958	4	+	Nicotiana glutinosa
AsMADSMADS11	CAAT-box	CAAAT	994	5	-	Pisum sativum	common cis-acting element in promoter and enhancer regions
AsMADSMADS11	CAAT-box	CCAAT	1006	5	+	Arabidopsis thaliana	common cis-acting element in promoter and enhancer regions
AsMADSMADS11	CAAT-box	CAAT	1007	4	+	Nicotiana glutinosa
AsMADSMADS11	CAAT-box	CAAAT	1049	5	+	Pisum sativum	common cis-acting element in promoter and enhancer regions
AsMADSMADS11	CAAT-box	CAAT	1405	4	+	Nicotiana glutinosa
AsMADSMADS11	CAAT-box	CAAAT	1457	5	+	Pisum sativum	common cis-acting element in promoter and enhancer regions
AsMADSMADS11	CAAT-box	CAAAT	1494	5	+	Pisum sativum	common cis-acting element in promoter and enhancer regions
AsMADSMADS11	CAAT-box	CAAT	1516	4	+	Nicotiana glutinosa
AsMADSMADS11	CAAT-box	CAAAT	1575	5	-	Pisum sativum	common cis-acting element in promoter and enhancer regions
AsMADSMADS11	CAAT-box	CAAAT	1581	5	-	Pisum sativum	common cis-acting element in promoter and enhancer regions
AsMADSMADS11	CAAT-box	CAAAT	1593	5	+	Pisum sativum	common cis-acting element in promoter and enhancer regions
AsMADSMADS11	CAAT-box	CAAT	1645	4	+	Nicotiana glutinosa
AsMADSMADS11	CAAT-box	CAAT	1885	4	+	Nicotiana glutinosa
AsMADSMADS11	CCAAT-box	CAACGG	829	6	-	Hordeum vulgare	MYBHv1 binding site
AsMADSMADS11	STRE	AGGGG	541	5	+	Arabidopsis thaliana
AsMADSMADS11	STRE	AGGGG	1169	5	+	Arabidopsis thaliana
AsMADSMADS11	STRE	AGGGG	1302	5	-	Arabidopsis thaliana
AsMADSMADS11	STRE	AGGGG	1929	5	-	Arabidopsis thaliana
AsMADSMADS11	STRE	AGGGG	1936	5	-	Arabidopsis thaliana
AsMADSMADS11	STRE	AGGGG	1954	5	-	Arabidopsis thaliana
AsMADSMADS11	STRE	AGGGG	1962	5	-	Arabidopsis thaliana
AsMADSMADS11	TATA	TATAAAAT	1634	8	-	Arabidopsis thaliana
AsMADSMADS11	AuxRR-core	GGTCCAT	1523	7	-	Nicotiana tabacum	cis-acting regulatory element involved in auxin responsiveness
AsMADSMADS11	W box	TTGACC	201	6	-	Arabidopsis thaliana
AsMADSMADS11	W box	TTGACC	1882	6	-	Arabidopsis thaliana
AsMADSMADS11	ARE	AAACCA	57	6	+	Zea mays	cis-acting regulatory element essential for the anaerobic induction
AsMADSMADS11	ARE	AAACCA	1003	6	+	Zea mays	cis-acting regulatory element essential for the anaerobic induction
AsMADSMADS11	ABRE3a	TACGTG	183	6	+	Zea mays
AsMADSMADS11	ABRE3a	TACGTG	918	6	+	Zea mays
AsMADSMADS11	CAT-box	GCCACT	1093	6	-	Arabidopsis thaliana	cis-acting regulatory element related to meristem expression
AsMADSMADS11	MYC	CATGTG	835	6	-	Arabidopsis thaliana
AsMADSMADS11	MYC	CATGTG	1229	6	+	Arabidopsis thaliana
AsMADSMADS11	MYC	CATGTG	1753	6	+	Arabidopsis thaliana
AsMADSMADS11	AC-II	CCACCAACCCCC	1982	11	+	Phaseolus vulgaris
AsMADSMADS11	ERE	ATTTCATA	117	8	+	Nicotiana glutinos
AsMADSMADS11	ABRE	ACGTG	184	5	+	Arabidopsis thaliana	cis-acting element involved in the abscisic acid responsiveness
AsMADSMADS11	ABRE	ACGTG	919	5	+	Arabidopsis thaliana	cis-acting element involved in the abscisic acid responsiveness
AsMADSMADS11	ABRE	GACACGTGGC	1895	9	-	Triticum aestivum	cis-acting element involved in the abscisic acid responsiveness
AsMADSMADS11	ATC-motif	AGTAATCT	882	8	+	Spinacia oleracea	part of a conserved DNA module involved in light responsiveness
AsMADSMADS11	GATA-motif	GATAGGG	1687	7	-	Pisum sativum	part of a light responsive element
AsMADSMADS11	Unnamed__16	GCTGCCCGTC	1911	9	+	Zea mays
AsMADSMADS11	AT~TATA-box	TATATA	1135	6	-	Arabidopsis thaliana
AsMADSMADS11	G-box	TACGTG	183	6	+	Arabidopsis thaliana	cis-acting regulatory element involved in light responsiveness
AsMADSMADS11	G-box	TACGTG	918	6	+	Arabidopsis thaliana	cis-acting regulatory element involved in light responsiveness
AsMADSMADS11	AAGAA-motif	GAAAGAA	658	7	-	Avena sativa
AsMADSMADS11	AAGAA-motif	GAAAGAA	1547	7	-	Avena sativa
AsMADSMADS11	ABRE4	CACGTA	183	6	-	Zea mays
AsMADSMADS11	ABRE4	CACGTA	918	6	-	Zea mays
AsMADSMADS11	MYB recognition site	CCGTTG	829	6	+	Arabidopsis thaliana
AsMADSMADS11	Box II	ACACGTAGA	181	9	-	Arabidopsis thaliana	part of a light responsive element
AsMADSMADS11	GC-motif	CCCCCG	1145	6	-	Zea mays	enhancer-like element involved in anoxic specific inducibility
AsMADSMADS11	WRE3	CCACCT	1857	6	+	Pisum sativum
AsMADSMADS11	Unnamed__1	CGTGG	342	5	-	Zea mays
AsMADSMADS11	Unnamed__1	CGTGG	1350	5	+	Zea mays
AsMADSMADS11	Unnamed__1	CGTGG	1846	5	-	Zea mays
AsMADSMADS11	Unnamed__1	CGTGG	1992	5	-	Zea mays
AsMADSMADS11	TC-rich repeats	ATTCTCTAAC	1392	9	-	Nicotiana tabacum	cis-acting element involved in defense and stress responsiveness
AsMADSMADS11	TGA-element	AACGAC	1874	6	+	Brassica oleracea	auxin-responsive element
AsMADSMADS11	Unnamed__4	CTCC	92	4	-	Petroselinum hortense
AsMADSMADS11	Unnamed__4	CTCC	535	4	-	Petroselinum hortense
AsMADSMADS11	Unnamed__4	CTCC	539	4	-	Petroselinum hortense
AsMADSMADS11	Unnamed__4	CTCC	607	4	+	Petroselinum hortense
AsMADSMADS11	Unnamed__4	CTCC	756	4	-	Petroselinum hortense
AsMADSMADS11	Unnamed__4	CTCC	1099	4	-	Petroselinum hortense
AsMADSMADS11	Unnamed__4	CTCC	1207	4	+	Petroselinum hortense
AsMADSMADS11	Unnamed__4	CTCC	1277	4	+	Petroselinum hortense
AsMADSMADS11	Unnamed__4	CTCC	1415	4	+	Petroselinum hortense
AsMADSMADS11	Unnamed__4	CTCC	1419	4	+	Petroselinum hortense
AsMADSMADS11	Unnamed__4	CTCC	1530	4	-	Petroselinum hortense
AsMADSMADS11	Unnamed__4	CTCC	1804	4	-	Petroselinum hortense
AsMADSMADS11	Unnamed__4	CTCC	1828	4	-	Petroselinum hortense
AsMADSMADS11	Unnamed__4	CTCC	1912	4	+	Petroselinum hortense
AsMADSMADS11	Unnamed__4	CTCC	1924	4	+	Petroselinum hortense
AsMADSMADS11	Unnamed__4	CTCC	1927	4	+	Petroselinum hortense
AsMADSMADS11	Unnamed__4	CTCC	1969	4	+	Petroselinum hortense
AsMADSMADS11	HD-Zip 3	GTAAT(G/C)ATTAC	1737	9.5	-	Arabidopsis thaliana	protein binding site
AsMADSMADS11	TCA	TCATCTTCAT	622	9	+	Pisum sativum
AsMADSMADS12	Sp1	GGGCGG	1530	6	-	Oryza sativa	light responsive element
AsMADSMADS12	Sp1	GGGCGG	1534	6	-	Oryza sativa	light responsive element
AsMADSMADS12	Sp1	GGGCGG	1595	6	-	Oryza sativa	light responsive element
AsMADSMADS12	ABRE4	CACGTA	129	6	-	Zea mays
AsMADSMADS12	MYB recognition site	CCGTTG	1939	6	-	Arabidopsis thaliana
AsMADSMADS12	ABRE	CGTACGTGCA	127	9	+	Hordeum vulgare	cis-acting element involved in the abscisic acid responsiveness
AsMADSMADS12	ABRE	ACGTG	130	5	+	Arabidopsis thaliana	cis-acting element involved in the abscisic acid responsiveness
AsMADSMADS12	ABRE	ACGTG	1353	5	-	Arabidopsis thaliana	cis-acting element involved in the abscisic acid responsiveness
AsMADSMADS12	ABRE	ACGTG	1848	5	-	Arabidopsis thaliana	cis-acting element involved in the abscisic acid responsiveness
AsMADSMADS12	ABRE	GCCGCGTGGC	1904	9	-	Oryza sativa	cis-acting element involved in the abscisic acid responsiveness
AsMADSMADS12	G-box	TACGTG	129	6	+	Arabidopsis thaliana	cis-acting regulatory element involved in light responsiveness
AsMADSMADS12	G-box	CACGAC	529	6	+	Zea mays	cis-acting regulatory element involved in light responsiveness
AsMADSMADS12	G-box	CACGAC	825	6	+	Zea mays	cis-acting regulatory element involved in light responsiveness
AsMADSMADS12	G-box	CACGAC	1216	6	-	Zea mays	cis-acting regulatory element involved in light responsiveness
AsMADSMADS12	G-box	CACGTC	1353	6	+	Zea mays	cis-acting regulatory element involved in light responsiveness
AsMADSMADS12	G-box	CACGTC	1848	6	+	Zea mays	cis-acting regulatory element involved in light responsiveness
AsMADSMADS12	LTR	CCGAAA	20	6	-	Hordeum vulgare	cis-acting element involved in low-temperature responsiveness
AsMADSMADS12	Unnamed__2	CCCCGG	755	6	+	Zea mays
AsMADSMADS12	Unnamed__4	CTCC	118	4	+	Petroselinum hortense
AsMADSMADS12	Unnamed__4	CTCC	135	4	+	Petroselinum hortense
AsMADSMADS12	Unnamed__4	CTCC	819	4	+	Petroselinum hortense
AsMADSMADS12	Unnamed__4	CTCC	822	4	+	Petroselinum hortense
AsMADSMADS12	Unnamed__4	CTCC	901	4	-	Petroselinum hortense
AsMADSMADS12	Unnamed__4	CTCC	1021	4	-	Petroselinum hortense
AsMADSMADS12	Unnamed__4	CTCC	1083	4	-	Petroselinum hortense
AsMADSMADS12	Unnamed__4	CTCC	1151	4	+	Petroselinum hortense
AsMADSMADS12	Unnamed__4	CTCC	1158	4	-	Petroselinum hortense
AsMADSMADS12	Unnamed__4	CTCC	1228	4	-	Petroselinum hortense
AsMADSMADS12	Unnamed__4	CTCC	1439	4	+	Petroselinum hortense
AsMADSMADS12	Unnamed__4	CTCC	1579	4	+	Petroselinum hortense
AsMADSMADS12	Unnamed__4	CTCC	1762	4	+	Petroselinum hortense
AsMADSMADS12	Unnamed__4	CTCC	1860	4	+	Petroselinum hortense
AsMADSMADS12	dOCT	CACGGATC	1402	8	+	Zea mays
AsMADSMADS12	A-box	CCGTCC	804	6	+	Petroselinum crispum	cis-acting regulatory element
AsMADSMADS12	A-box	CCGTCC	1635	6	-	Petroselinum crispum	cis-acting regulatory element
AsMADSMADS12	TGACG-motif	TGACG	1355	5	-	Hordeum vulgare	cis-acting regulatory element involved in the MeJA-responsiveness
AsMADSMADS12	TGACG-motif	TGACG	1706	5	-	Hordeum vulgare	cis-acting regulatory element involved in the MeJA-responsiveness
AsMADSMADS12	DRE core	GCCGAC	1044	6	+	Arabidopsis thaliana
AsMADSMADS12	Unnamed__1	CGTGG	247	5	+	Zea mays
AsMADSMADS12	Unnamed__1	CGTGG	824	5	-	Zea mays
AsMADSMADS12	Unnamed__1	CGTGG	1282	5	-	Zea mays
AsMADSMADS12	Unnamed__1	CGTGG	1352	5	-	Zea mays
AsMADSMADS12	Unnamed__1	CGTGG	1652	5	-	Zea mays
AsMADSMADS12	TCT-motif	TCTTAC	1417	6	+	Arabidopsis thaliana	part of a light responsive element
AsMADSMADS12	CCGTCC-box	CCGTCC	804	6	+	Petroselinum hortense
AsMADSMADS12	CCGTCC-box	CCGTCC	1635	6	-	Petroselinum hortense
AsMADSMADS12		motif_sequence	74	4	+	organism	short_function
AsMADSMADS12		motif_sequence	216	4	-	organism	short_function
AsMADSMADS12		motif_sequence	262	4	-	organism	short_function
AsMADSMADS12		motif_sequence	267	4	-	organism	short_function
AsMADSMADS12		motif_sequence	348	4	-	organism	short_function
AsMADSMADS12		motif_sequence	368	4	+	organism	short_function
AsMADSMADS12		motif_sequence	464	4	+	organism	short_function
AsMADSMADS12		motif_sequence	814	4	+	organism	short_function
AsMADSMADS12		motif_sequence	1290	4	-	organism	short_function
AsMADSMADS12		motif_sequence	1326	4	-	organism	short_function
AsMADSMADS12	as-1	TGACG	1355	5	-	Arabidopsis thaliana
AsMADSMADS12	as-1	TGACG	1706	5	-	Arabidopsis thaliana
AsMADSMADS12	Myb	CAACTG	929	6	-	Arabidopsis thaliana
AsMADSMADS12	TATA-box	ATATAT	33	6	+	Brassica napus	core promoter element around -30 of transcription start
AsMADSMADS12	TATA-box	TATA	34	4	+	Arabidopsis thaliana	core promoter element around -30 of transcription start
AsMADSMADS12	TATA-box	TATA	163	4	+	Arabidopsis thaliana	core promoter element around -30 of transcription start
AsMADSMADS12	TATA-box	TATA	169	4	+	Arabidopsis thaliana	core promoter element around -30 of transcription start
AsMADSMADS12	TATA-box	TATA	291	4	+	Arabidopsis thaliana	core promoter element around -30 of transcription start
AsMADSMADS12	TATA-box	TAAAGATT	1449	8	+	Arabidopsis thaliana	core promoter element around -30 of transcription start
AsMADSMADS12	TATA-box	TACAAAA	1720	7	+	Oryza sativa	core promoter element around -30 of transcription start
AsMADSMADS12	O2-site	GATGATGTGG	361	9	-	Zea mays	cis-acting regulatory element involved in zein metabolism regulation
AsMADSMADS12	CGTCA-motif	CGTCA	1355	5	+	Hordeum vulgare	cis-acting regulatory element involved in the MeJA-responsiveness
AsMADSMADS12	CGTCA-motif	CGTCA	1706	5	+	Hordeum vulgare	cis-acting regulatory element involved in the MeJA-responsiveness
AsMADSMADS12	MBS	CAACTG	929	6	-	Arabidopsis thaliana	MYB binding site involved in drought-inducibility
AsMADSMADS12	ABRE3a	TACGTG	129	6	+	Zea mays
AsMADSMADS12	GCN4_motif	TGAGTCA	1606	7	-	Oryza sativa	cis-regulatory element involved in endosperm expression
AsMADSMADS12	box S	AGCCACC	280	7	+	Arabidopsis thaliana
AsMADSMADS12	Y-box	TGTGGAGGAGCA	817	11	-	Lemna gibba	?
AsMADSMADS12	CAAT-box	CAAT	96	4	-	Nicotiana glutinosa
AsMADSMADS12	CAAT-box	CAAAT	106	5	-	Pisum sativum	common cis-acting element in promoter and enhancer regions
AsMADSMADS12	CAAT-box	CCAAT	226	5	+	Arabidopsis thaliana	common cis-acting element in promoter and enhancer regions
AsMADSMADS12	CAAT-box	CAAT	227	4	+	Nicotiana glutinosa
AsMADSMADS12	CAAT-box	CAAAT	317	5	+	Pisum sativum	common cis-acting element in promoter and enhancer regions
AsMADSMADS12	CAAT-box	CAAAT	340	5	+	Pisum sativum	common cis-acting element in promoter and enhancer regions
AsMADSMADS12	CAAT-box	CAAAT	686	5	+	Pisum sativum	common cis-acting element in promoter and enhancer regions
AsMADSMADS12	CAAT-box	CAAAT	689	5	-	Pisum sativum	common cis-acting element in promoter and enhancer regions
AsMADSMADS12	CAAT-box	CCAAT	1385	5	+	Arabidopsis thaliana	common cis-acting element in promoter and enhancer regions
AsMADSMADS12	CAAT-box	CAAT	1386	4	+	Nicotiana glutinosa
AsMADSMADS12	CAAT-box	CAAT	1548	4	+	Nicotiana glutinosa
AsMADSMADS12	CAAT-box	CCAAT	1924	5	+	Arabidopsis thaliana	common cis-acting element in promoter and enhancer regions
AsMADSMADS12	CAAT-box	CAAT	1925	4	+	Nicotiana glutinosa
AsMADSMADS12	CCAAT-box	CAACGG	1939	6	+	Hordeum vulgare	MYBHv1 binding site
AsMADSMADS12	CCGTCC motif	CCGTCC	804	6	+	Nicotiana tabacum
AsMADSMADS12	CCGTCC motif	CCGTCC	1635	6	-	Nicotiana tabacum
AsMADSMADS12	GTGGC-motif	CATCGTGTGGC	1879	10	+	Arabidopsis thaliana	part of a light responsive element
AsMADSMADS12	STRE	AGGGG	1341	5	+	Arabidopsis thaliana
AsMADSMADS13	Myb	TAACTG	282	6	-	Arabidopsis thaliana
AsMADSMADS13	Myb	TAACTG	286	6	+	Arabidopsis thaliana
AsMADSMADS13	TATA-box	TATA	344	4	+	Arabidopsis thaliana	core promoter element around -30 of transcription start
AsMADSMADS13	TATA-box	TATAA	435	5	-	Arabidopsis thaliana	core promoter element around -30 of transcription start
AsMADSMADS13	TATA-box	TATA	436	4	+	Arabidopsis thaliana	core promoter element around -30 of transcription start
AsMADSMADS13	TATA-box	TATA	498	4	+	Arabidopsis thaliana	core promoter element around -30 of transcription start
AsMADSMADS13	TATA-box	TATATA	649	6	+	Arabidopsis thaliana	core promoter element around -30 of transcription start
AsMADSMADS13	TATA-box	ATATAA	650	6	+	Brassica oleracea	core promoter element around -30 of transcription start
AsMADSMADS13	TATA-box	TATA	651	4	+	Arabidopsis thaliana	core promoter element around -30 of transcription start
AsMADSMADS13	TATA-box	TATA	986	4	+	Arabidopsis thaliana	core promoter element around -30 of transcription start
AsMADSMADS13	TATA-box	ATATAA	1179	6	+	Brassica oleracea	core promoter element around -30 of transcription start
AsMADSMADS13	TATA-box	TATA	1180	4	-	Arabidopsis thaliana	core promoter element around -30 of transcription start
AsMADSMADS13	TATA-box	TACAAAA	1337	7	+	Oryza sativa	core promoter element around -30 of transcription start
AsMADSMADS13	TATA-box	TACAAAA	1345	7	+	Oryza sativa	core promoter element around -30 of transcription start
AsMADSMADS13	TATA-box	ATATAT	1385	6	-	Brassica napus	core promoter element around -30 of transcription start
AsMADSMADS13	TATA-box	TATA	1386	4	-	Arabidopsis thaliana	core promoter element around -30 of transcription start
AsMADSMADS13	TATA-box	TATA	1483	4	-	Arabidopsis thaliana	core promoter element around -30 of transcription start
AsMADSMADS13	TATA-box	TAAAGATT	1700	8	+	Arabidopsis thaliana	core promoter element around -30 of transcription start
AsMADSMADS13	TATA-box	TATA	1720	4	-	Arabidopsis thaliana	core promoter element around -30 of transcription start
AsMADSMADS13	GT1-motif	GGTTAA	840	6	-	Arabidopsis thaliana	light responsive element
AsMADSMADS13	GT1-motif	GGTTAA	1122	6	-	Arabidopsis thaliana	light responsive element
AsMADSMADS13	GT1-motif	GGTTAA	1376	6	+	Arabidopsis thaliana	light responsive element
AsMADSMADS13	O2-site	GATGACATGG	1934	9	-	Zea mays	cis-acting regulatory element involved in zein metabolism regulation
AsMADSMADS13	MYB-like sequence	TAACCA	432	6	-	Arabidopsis thaliana
AsMADSMADS13	MYB-like sequence	TAACCA	1087	6	-	Arabidopsis thaliana
AsMADSMADS13	MYB-like sequence	TAACCA	1375	6	-	Arabidopsis thaliana
AsMADSMADS13	MYB-like sequence	TAACCA	1816	6	+	Arabidopsis thaliana
AsMADSMADS13	CGTCA-motif	CGTCA	211	5	+	Hordeum vulgare	cis-acting regulatory element involved in the MeJA-responsiveness
AsMADSMADS13	CGTCA-motif	CGTCA	539	5	-	Hordeum vulgare	cis-acting regulatory element involved in the MeJA-responsiveness
AsMADSMADS13	CGTCA-motif	CGTCA	905	5	-	Hordeum vulgare	cis-acting regulatory element involved in the MeJA-responsiveness
AsMADSMADS13	CGTCA-motif	CGTCA	921	5	+	Hordeum vulgare	cis-acting regulatory element involved in the MeJA-responsiveness
AsMADSMADS13	CGTCA-motif	CGTCA	1676	5	-	Hordeum vulgare	cis-acting regulatory element involved in the MeJA-responsiveness
AsMADSMADS13		motif_sequence	89	4	+	organism	short_function
AsMADSMADS13		motif_sequence	189	4	+	organism	short_function
AsMADSMADS13		motif_sequence	220	4	+	organism	short_function
AsMADSMADS13		motif_sequence	256	4	-	organism	short_function
AsMADSMADS13		motif_sequence	378	4	-	organism	short_function
AsMADSMADS13		motif_sequence	395	4	+	organism	short_function
AsMADSMADS13		motif_sequence	448	4	-	organism	short_function
AsMADSMADS13		motif_sequence	493	4	-	organism	short_function
AsMADSMADS13		motif_sequence	513	4	-	organism	short_function
AsMADSMADS13		motif_sequence	573	4	-	organism	short_function
AsMADSMADS13		motif_sequence	722	4	+	organism	short_function
AsMADSMADS13		motif_sequence	738	4	+	organism	short_function
AsMADSMADS13		motif_sequence	854	4	+	organism	short_function
AsMADSMADS13		motif_sequence	1008	4	+	organism	short_function
AsMADSMADS13		motif_sequence	1066	4	+	organism	short_function
AsMADSMADS13		motif_sequence	1262	4	+	organism	short_function
AsMADSMADS13		motif_sequence	1300	4	+	organism	short_function
AsMADSMADS13		motif_sequence	1428	4	-	organism	short_function
AsMADSMADS13		motif_sequence	1477	4	+	organism	short_function
AsMADSMADS13		motif_sequence	1623	4	-	organism	short_function
AsMADSMADS13		motif_sequence	1691	4	-	organism	short_function
AsMADSMADS13		motif_sequence	1837	4	+	organism	short_function
AsMADSMADS13		motif_sequence	1972	4	+	organism	short_function
AsMADSMADS13	Myc	TCTCTTA	1045	7	+	Arabidopsis thaliana
AsMADSMADS13	CTAG-motif	ACTAGCAGAA	89	9	-	Avena sativa
AsMADSMADS13	as-1	TGACG	211	5	-	Arabidopsis thaliana
AsMADSMADS13	as-1	TGACG	539	5	+	Arabidopsis thaliana
AsMADSMADS13	as-1	TGACG	905	5	+	Arabidopsis thaliana
AsMADSMADS13	as-1	TGACG	921	5	-	Arabidopsis thaliana
AsMADSMADS13	as-1	TGACG	1676	5	+	Arabidopsis thaliana
AsMADSMADS13	Box 4	ATTAAT	1217	6	-	Petroselinum crispum	part of a conserved DNA module involved in light responsiveness
AsMADSMADS13	CCGTCC-box	CCGTCC	1961	6	+	Petroselinum hortense
AsMADSMADS13	STRE	AGGGG	590	5	+	Arabidopsis thaliana
AsMADSMADS13	STRE	AGGGG	822	5	-	Arabidopsis thaliana
AsMADSMADS13	STRE	AGGGG	1843	5	-	Arabidopsis thaliana
AsMADSMADS13	CAAT-box	CAAAT	58	5	-	Pisum sativum	common cis-acting element in promoter and enhancer regions
AsMADSMADS13	CAAT-box	CCAAT	153	5	+	Arabidopsis thaliana	common cis-acting element in promoter and enhancer regions
AsMADSMADS13	CAAT-box	CAAT	154	4	+	Nicotiana glutinosa
AsMADSMADS13	CAAT-box	CCAAT	165	5	-	Arabidopsis thaliana	common cis-acting element in promoter and enhancer regions
AsMADSMADS13	CAAT-box	CAAT	329	4	+	Nicotiana glutinosa
AsMADSMADS13	CAAT-box	CAAT	895	4	+	Nicotiana glutinosa
AsMADSMADS13	CAAT-box	CAAT	903	4	-	Nicotiana glutinosa
AsMADSMADS13	CAAT-box	CAAT	1006	4	+	Nicotiana glutinosa
AsMADSMADS13	CAAT-box	CAAT	1057	4	-	Nicotiana glutinosa
AsMADSMADS13	CAAT-box	CAAAT	1176	5	+	Pisum sativum	common cis-acting element in promoter and enhancer regions
AsMADSMADS13	CAAT-box	CAAT	1289	4	-	Nicotiana glutinosa
AsMADSMADS13	CAAT-box	CCAAT	1373	5	-	Arabidopsis thaliana	common cis-acting element in promoter and enhancer regions
AsMADSMADS13	CAAT-box	CCAAT	1456	5	+	Arabidopsis thaliana	common cis-acting element in promoter and enhancer regions
AsMADSMADS13	CAAT-box	CAAT	1457	4	+	Nicotiana glutinosa
AsMADSMADS13	CAAT-box	CAAT	1459	4	-	Nicotiana glutinosa
AsMADSMADS13	CAAT-box	CAAAT	1705	5	-	Pisum sativum	common cis-acting element in promoter and enhancer regions
AsMADSMADS13	CAAT-box	CAAAT	1821	5	-	Pisum sativum	common cis-acting element in promoter and enhancer regions
AsMADSMADS13	CCGTCC motif	CCGTCC	1961	6	+	Nicotiana tabacum
AsMADSMADS13	MYC	CATTTG	57	6	+	Arabidopsis thaliana
AsMADSMADS13	MYC	CATGTG	1033	6	-	Arabidopsis thaliana
AsMADSMADS13	MYC	CATGTG	1138	6	-	Arabidopsis thaliana
AsMADSMADS13	MYC	CATGTG	1234	6	-	Arabidopsis thaliana
AsMADSMADS13	MYC	CATGTG	1244	6	-	Arabidopsis thaliana
AsMADSMADS13	MYC	CATGTG	1256	6	-	Arabidopsis thaliana
AsMADSMADS13	MYC	CAATTG	1457	6	-	Arabidopsis thaliana
AsMADSMADS13	MYC	CATGTG	1564	6	-	Arabidopsis thaliana
AsMADSMADS13	MYC	CATTTG	1820	6	+	Arabidopsis thaliana
AsMADSMADS13	CAT-box	GCCACT	1988	6	+	Arabidopsis thaliana	cis-acting regulatory element related to meristem expression
AsMADSMADS13	ARE	AAACCA	1131	6	+	Zea mays	cis-acting regulatory element essential for the anaerobic induction
AsMADSMADS13	ARE	AAACCA	1228	6	+	Zea mays	cis-acting regulatory element essential for the anaerobic induction
AsMADSMADS13	ABRE3a	TACGTG	1812	6	-	Zea mays
AsMADSMADS13	GCN4_motif	TGAGTCA	308	7	+	Oryza sativa	cis-regulatory element involved in endosperm expression
AsMADSMADS13	GCN4_motif	TGAGTCA	684	7	-	Oryza sativa	cis-regulatory element involved in endosperm expression
AsMADSMADS13	G-box	CACGTC	668	6	+	Zea mays	cis-acting regulatory element involved in light responsiveness
AsMADSMADS13	G-box	CACGTC	1648	6	+	Zea mays	cis-acting regulatory element involved in light responsiveness
AsMADSMADS13	G-box	CACGTC	1787	6	+	Zea mays	cis-acting regulatory element involved in light responsiveness
AsMADSMADS13	G-box	TACGTG	1812	6	-	Arabidopsis thaliana	cis-acting regulatory element involved in light responsiveness
AsMADSMADS13	AT~TATA-box	TATATA	649	6	+	Arabidopsis thaliana
AsMADSMADS13	GATA-motif	GATAGGA	576	7	+	Arabidopsis thaliana	part of a light responsive element
AsMADSMADS13	ABRE	ACGTG	668	5	-	Arabidopsis thaliana	cis-acting element involved in the abscisic acid responsiveness
AsMADSMADS13	ABRE	ACGTG	1189	5	+	Arabidopsis thaliana	cis-acting element involved in the abscisic acid responsiveness
AsMADSMADS13	ABRE	ACGTG	1648	5	-	Arabidopsis thaliana	cis-acting element involved in the abscisic acid responsiveness
AsMADSMADS13	ABRE	ACGTG	1787	5	-	Arabidopsis thaliana	cis-acting element involved in the abscisic acid responsiveness
AsMADSMADS13	ABRE	ACGTG	1812	5	-	Arabidopsis thaliana	cis-acting element involved in the abscisic acid responsiveness
AsMADSMADS13	ERE	ATTTCATA	1200	8	+	Nicotiana glutinos
AsMADSMADS13	ERE	ATTTCATA	1319	8	-	Nicotiana glutinos
AsMADSMADS13	Myb-binding site	CAACAG	1777	6	-	Nicotiana tabacum
AsMADSMADS13	MYB	TAACCA	432	6	-	Arabidopsis thaliana
AsMADSMADS13	MYB	CAACCA	826	6	-	Arabidopsis thaliana
AsMADSMADS13	MYB	TAACCA	1087	6	-	Arabidopsis thaliana
AsMADSMADS13	MYB	TAACCA	1375	6	-	Arabidopsis thaliana
AsMADSMADS13	MYB	CAACAG	1777	6	-	Arabidopsis thaliana
AsMADSMADS13	MYB	TAACCA	1816	6	+	Arabidopsis thaliana
AsMADSMADS13	MYB	CAACCA	1978	6	+	Arabidopsis thaliana
AsMADSMADS13	G-Box	CACGTT	1188	6	-	Pisum sativum	cis-acting regulatory element involved in light responsiveness
AsMADSMADS13	I-box	gGATAAGGTG	868	9	-	Zea mays	part of a light responsive element
AsMADSMADS13	ABRE4	CACGTA	1812	6	+	Zea mays
AsMADSMADS13	chs-CMA2a	TCACTTGA	1093	8	+	Petroselinum crispum	part of a light responsive element
AsMADSMADS13	Unnamed__1	CGTGG	708	5	-	Zea mays
AsMADSMADS13	Unnamed__1	CGTGG	849	5	-	Zea mays
AsMADSMADS13	WRE3	CCACCT	867	6	+	Pisum sativum
AsMADSMADS13	A-box	CCGTCC	1961	6	+	Petroselinum crispum	cis-acting regulatory element
AsMADSMADS13	TGACG-motif	TGACG	211	5	-	Hordeum vulgare	cis-acting regulatory element involved in the MeJA-responsiveness
AsMADSMADS13	TGACG-motif	TGACG	539	5	+	Hordeum vulgare	cis-acting regulatory element involved in the MeJA-responsiveness
AsMADSMADS13	TGACG-motif	TGACG	905	5	+	Hordeum vulgare	cis-acting regulatory element involved in the MeJA-responsiveness
AsMADSMADS13	TGACG-motif	TGACG	921	5	-	Hordeum vulgare	cis-acting regulatory element involved in the MeJA-responsiveness
AsMADSMADS13	TGACG-motif	TGACG	1676	5	+	Hordeum vulgare	cis-acting regulatory element involved in the MeJA-responsiveness
AsMADSMADS13	GC-motif	CCCCCG	417	6	-	Zea mays	enhancer-like element involved in anoxic specific inducibility
AsMADSMADS13	GC-motif	CCCCCG	792	6	-	Zea mays	enhancer-like element involved in anoxic specific inducibility
AsMADSMADS13	Unnamed__2	CCCCGG	791	6	-	Zea mays
AsMADSMADS13	Unnamed__4	CTCC	557	4	-	Petroselinum hortense
AsMADSMADS13	Unnamed__4	CTCC	573	4	-	Petroselinum hortense
AsMADSMADS13	Unnamed__4	CTCC	662	4	-	Petroselinum hortense
AsMADSMADS13	Unnamed__4	CTCC	774	4	-	Petroselinum hortense
AsMADSMADS13	Unnamed__4	CTCC	789	4	+	Petroselinum hortense
AsMADSMADS13	Unnamed__4	CTCC	856	4	+	Petroselinum hortense
AsMADSMADS13	Unnamed__4	CTCC	874	4	+	Petroselinum hortense
AsMADSMADS13	Unnamed__4	CTCC	1293	4	+	Petroselinum hortense
AsMADSMADS13	Unnamed__4	CTCC	1302	4	+	Petroselinum hortense
AsMADSMADS13	Unnamed__4	CTCC	1425	4	-	Petroselinum hortense
AsMADSMADS13	Unnamed__4	CTCC	1479	4	+	Petroselinum hortense
AsMADSMADS13	Unnamed__4	CTCC	1735	4	-	Petroselinum hortense
AsMADSMADS13	Unnamed__4	CTCC	1754	4	+	Petroselinum hortense
AsMADSMADS13	Unnamed__4	CTCC	1792	4	+	Petroselinum hortense
AsMADSMADS13	Unnamed__4	CTCC	1833	4	+	Petroselinum hortense
AsMADSMADS13	Unnamed__4	CTCC	1839	4	+	Petroselinum hortense
AsMADSMADS13	Unnamed__4	CTCC	1867	4	+	Petroselinum hortense
AsMADSMADS13	Unnamed__4	CTCC	1916	4	+	Petroselinum hortense
AsMADSMADS13	Unnamed__4	CTCC	1974	4	+	Petroselinum hortense
AsMADSMADS13	TGA-box	TGACGTAA	208	8	-	Glycine max	part of an auxin-responsive element
AsMADSMADS13	LTR	CCGAAA	519	6	-	Hordeum vulgare	cis-acting element involved in low-temperature responsiveness
AsMADSMADS13	LTR	CCGAAA	1445	6	-	Hordeum vulgare	cis-acting element involved in low-temperature responsiveness
AsMADSMADS14	Unnamed__4	CTCC	374	4	-	Petroselinum hortense
AsMADSMADS14	Unnamed__4	CTCC	558	4	+	Petroselinum hortense
AsMADSMADS14	Unnamed__4	CTCC	591	4	+	Petroselinum hortense
AsMADSMADS14	Unnamed__4	CTCC	693	4	+	Petroselinum hortense
AsMADSMADS14	Unnamed__4	CTCC	815	4	+	Petroselinum hortense
AsMADSMADS14	Unnamed__4	CTCC	861	4	+	Petroselinum hortense
AsMADSMADS14	Unnamed__4	CTCC	1014	4	+	Petroselinum hortense
AsMADSMADS14	Unnamed__4	CTCC	1019	4	-	Petroselinum hortense
AsMADSMADS14	Unnamed__4	CTCC	1023	4	+	Petroselinum hortense
AsMADSMADS14	Unnamed__4	CTCC	1335	4	+	Petroselinum hortense
AsMADSMADS14	Unnamed__4	CTCC	1357	4	-	Petroselinum hortense
AsMADSMADS14	Unnamed__4	CTCC	1367	4	+	Petroselinum hortense
AsMADSMADS14	Unnamed__4	CTCC	1373	4	-	Petroselinum hortense
AsMADSMADS14	Unnamed__4	CTCC	1385	4	-	Petroselinum hortense
AsMADSMADS14	Unnamed__4	CTCC	1488	4	+	Petroselinum hortense
AsMADSMADS14	Unnamed__4	CTCC	1558	4	-	Petroselinum hortense
AsMADSMADS14	Unnamed__4	CTCC	1681	4	+	Petroselinum hortense
AsMADSMADS14	Unnamed__4	CTCC	1729	4	-	Petroselinum hortense
AsMADSMADS14	Unnamed__4	CTCC	1991	4	-	Petroselinum hortense
AsMADSMADS14	Unnamed__2	CCCCGG	1229	6	-	Zea mays
AsMADSMADS14	Unnamed__2	CCCCGG	1649	6	+	Zea mays
AsMADSMADS14	Unnamed__8	TCCACGTAGA	501	9	-	Zea mays
AsMADSMADS14	Unnamed__8	TCCACGTAGA	1366	9	-	Zea mays
AsMADSMADS14	TGA-element	AACGAC	305	6	+	Brassica oleracea	auxin-responsive element
AsMADSMADS14	Unnamed__1	CGTGG	1370	5	+	Zea mays
AsMADSMADS14	Unnamed__1	CGTGG	1466	5	-	Zea mays
AsMADSMADS14	Unnamed__1	CGTGG	1767	5	-	Zea mays
AsMADSMADS14	chs-CMA2a	TCACTTGA	386	8	-	Petroselinum crispum	part of a light responsive element
AsMADSMADS14	ATCT-motif	AATCTAATCC	256	9	+	Pisum sativum	part of a conserved DNA module involved in light responsiveness
AsMADSMADS14	TGACG-motif	TGACG	239	5	-	Hordeum vulgare	cis-acting regulatory element involved in the MeJA-responsiveness
AsMADSMADS14	TGACG-motif	TGACG	461	5	-	Hordeum vulgare	cis-acting regulatory element involved in the MeJA-responsiveness
AsMADSMADS14	TGACG-motif	TGACG	974	5	-	Hordeum vulgare	cis-acting regulatory element involved in the MeJA-responsiveness
AsMADSMADS14	TGACG-motif	TGACG	1280	5	-	Hordeum vulgare	cis-acting regulatory element involved in the MeJA-responsiveness
AsMADSMADS14	GC-motif	CCCCCG	264	6	+	Zea mays	enhancer-like element involved in anoxic specific inducibility
AsMADSMADS14	A-box	CCGTCC	1666	6	-	Petroselinum crispum	cis-acting regulatory element
AsMADSMADS14	A-box	CCGTCC	1811	6	-	Petroselinum crispum	cis-acting regulatory element
AsMADSMADS14	MYB recognition site	CCGTTG	428	6	+	Arabidopsis thaliana
AsMADSMADS14	MYB recognition site	CCGTTG	1826	6	+	Arabidopsis thaliana
AsMADSMADS14	G-Box	CACGTG	1768	6	-	Pisum sativum	cis-acting regulatory element involved in light responsiveness
AsMADSMADS14	ABRE4	CACGTA	503	6	-	Zea mays
AsMADSMADS14	AT~TATA-box	TATATA	320	6	+	Arabidopsis thaliana
AsMADSMADS14	AT~TATA-box	TATATA	1623	6	-	Arabidopsis thaliana
AsMADSMADS14	G-box	TACGTG	503	6	+	Arabidopsis thaliana	cis-acting regulatory element involved in light responsiveness
AsMADSMADS14	G-box	CACGAC	916	6	+	Zea mays	cis-acting regulatory element involved in light responsiveness
AsMADSMADS14	G-box	CACGAC	1051	6	+	Zea mays	cis-acting regulatory element involved in light responsiveness
AsMADSMADS14	G-box	CACGAC	1477	6	+	Zea mays	cis-acting regulatory element involved in light responsiveness
AsMADSMADS14	G-box	GCCACGTGGA	1766	9	-	Arabidopsis thaliana	cis-acting regulatory element involved in light responsiveness
AsMADSMADS14	G-box	CACGTG	1768	6	-	Arabidopsis thaliana	cis-acting regulatory element involved in light responsiveness
AsMADSMADS14	ABRE	ACGTG	504	5	+	Arabidopsis thaliana	cis-acting element involved in the abscisic acid responsiveness
AsMADSMADS14	ABRE	GCAACGTGTC	1143	9	+	Hordeum vulgare	cis-acting element involved in the abscisic acid responsiveness
AsMADSMADS14	ABRE	GACACGTGGC	1766	9	-	Triticum aestivum	cis-acting element involved in the abscisic acid responsiveness
AsMADSMADS14	ABRE	CACGTG	1768	6	-	Arabidopsis thaliana	cis-acting element involved in the abscisic acid responsiveness
AsMADSMADS14	ABRE	ACGTG	1769	5	+	Arabidopsis thaliana	cis-acting element involved in the abscisic acid responsiveness
AsMADSMADS14	Myb-binding site	CAACAG	477	6	+	Nicotiana tabacum
AsMADSMADS14	ERE	ATTTTAAA	271	8	-	Nicotiana glutinos
AsMADSMADS14	MYB	CAACCA	55	6	-	Arabidopsis thaliana
AsMADSMADS14	MYB	TAACCA	251	6	+	Arabidopsis thaliana
AsMADSMADS14	MYB	CAACAG	477	6	+	Arabidopsis thaliana
AsMADSMADS14	MYB	CAACCA	1096	6	+	Arabidopsis thaliana
AsMADSMADS14	MYB	CAACCA	1819	6	+	Arabidopsis thaliana
AsMADSMADS14	CAT-box	GCCACT	29	6	+	Arabidopsis thaliana	cis-acting regulatory element related to meristem expression
AsMADSMADS14	CAT-box	GCCACT	900	6	-	Arabidopsis thaliana	cis-acting regulatory element related to meristem expression
AsMADSMADS14	MYC	CATGTG	531	6	-	Arabidopsis thaliana
AsMADSMADS14	MYC	CATTTG	1222	6	-	Arabidopsis thaliana
AsMADSMADS14	MYC	CATGTG	1672	6	-	Arabidopsis thaliana
AsMADSMADS14	MYC	CATGTG	1888	6	+	Arabidopsis thaliana
AsMADSMADS14	ARE	AAACCA	961	6	+	Zea mays	cis-acting regulatory element essential for the anaerobic induction
AsMADSMADS14	ABRE3a	TACGTG	503	6	+	Zea mays
AsMADSMADS14	W box	TTGACC	545	6	-	Arabidopsis thaliana
AsMADSMADS14	GTGGC-motif	GATTCTGTGGC	895	10	+	Spinacia oleracea	part of a light responsive element
AsMADSMADS14	STRE	AGGGG	1202	5	+	Arabidopsis thaliana
AsMADSMADS14	STRE	AGGGG	1715	5	+	Arabidopsis thaliana
AsMADSMADS14	Unnamed__10	TCCACGTAGA	501	9	-	Zea mays
AsMADSMADS14	Unnamed__10	TCCACGTAGA	1366	9	-	Zea mays
AsMADSMADS14	CAAT-box	CAAAT	81	5	-	Pisum sativum	common cis-acting element in promoter and enhancer regions
AsMADSMADS14	CAAT-box	CAAT	91	4	+	Nicotiana glutinosa
AsMADSMADS14	CAAT-box	CAAT	211	4	+	Nicotiana glutinosa
AsMADSMADS14	CAAT-box	CAAAT	213	5	-	Pisum sativum	common cis-acting element in promoter and enhancer regions
AsMADSMADS14	CAAT-box	CAAAT	234	5	+	Pisum sativum	common cis-acting element in promoter and enhancer regions
AsMADSMADS14	CAAT-box	CCAAT	254	5	+	Arabidopsis thaliana	common cis-acting element in promoter and enhancer regions
AsMADSMADS14	CAAT-box	CAAT	255	4	+	Nicotiana glutinosa
AsMADSMADS14	CAAT-box	CAAAT	290	5	-	Pisum sativum	common cis-acting element in promoter and enhancer regions
AsMADSMADS14	CAAT-box	CAAAT	300	5	-	Pisum sativum	common cis-acting element in promoter and enhancer regions
AsMADSMADS14	CAAT-box	CAAAT	334	5	+	Pisum sativum	common cis-acting element in promoter and enhancer regions
AsMADSMADS14	CAAT-box	CAAAT	344	5	+	Pisum sativum	common cis-acting element in promoter and enhancer regions
AsMADSMADS14	CAAT-box	CAAT	411	4	-	Nicotiana glutinosa
AsMADSMADS14	CAAT-box	CAAT	548	4	+	Nicotiana glutinosa
AsMADSMADS14	CAAT-box	CAAT	777	4	+	Nicotiana glutinosa
AsMADSMADS14	CAAT-box	CCAAT	804	5	+	Arabidopsis thaliana	common cis-acting element in promoter and enhancer regions
AsMADSMADS14	CAAT-box	CAAT	805	4	+	Nicotiana glutinosa
AsMADSMADS14	CAAT-box	CAAT	989	4	-	Nicotiana glutinosa
AsMADSMADS14	CAAT-box	CAAT	995	4	+	Nicotiana glutinosa
AsMADSMADS14	CAAT-box	CAAAT	1222	5	+	Pisum sativum	common cis-acting element in promoter and enhancer regions
AsMADSMADS14	CAAT-box	CAAT	1246	4	+	Nicotiana glutinosa
AsMADSMADS14	CAAT-box	CAAAT	1258	5	+	Pisum sativum	common cis-acting element in promoter and enhancer regions
AsMADSMADS14	CAAT-box	CAAT	1536	4	+	Nicotiana glutinosa
AsMADSMADS14	CAAT-box	CAAT	1606	4	-	Nicotiana glutinosa
AsMADSMADS14	CAAT-box	CCAAT	1630	5	-	Arabidopsis thaliana	common cis-acting element in promoter and enhancer regions
AsMADSMADS14	CCGTCC motif	CCGTCC	1666	6	-	Nicotiana tabacum
AsMADSMADS14	CCGTCC motif	CCGTCC	1811	6	-	Nicotiana tabacum
AsMADSMADS14	CCAAT-box	CAACGG	428	6	-	Hordeum vulgare	MYBHv1 binding site
AsMADSMADS14	CCAAT-box	CAACGG	1826	6	-	Hordeum vulgare	MYBHv1 binding site
AsMADSMADS14		motif_sequence	352	4	-	organism	short_function
AsMADSMADS14		motif_sequence	407	4	-	organism	short_function
AsMADSMADS14		motif_sequence	433	4	-	organism	short_function
AsMADSMADS14		motif_sequence	500	4	+	organism	short_function
AsMADSMADS14		motif_sequence	790	4	+	organism	short_function
AsMADSMADS14		motif_sequence	813	4	+	organism	short_function
AsMADSMADS14		motif_sequence	818	4	+	organism	short_function
AsMADSMADS14		motif_sequence	859	4	+	organism	short_function
AsMADSMADS14		motif_sequence	1084	4	+	organism	short_function
AsMADSMADS14		motif_sequence	1089	4	+	organism	short_function
AsMADSMADS14		motif_sequence	1168	4	-	organism	short_function
AsMADSMADS14		motif_sequence	1225	4	+	organism	short_function
AsMADSMADS14		motif_sequence	1310	4	-	organism	short_function
AsMADSMADS14		motif_sequence	1357	4	-	organism	short_function
AsMADSMADS14		motif_sequence	1365	4	+	organism	short_function
AsMADSMADS14		motif_sequence	1373	4	-	organism	short_function
AsMADSMADS14		motif_sequence	1517	4	-	organism	short_function
AsMADSMADS14		motif_sequence	1528	4	-	organism	short_function
AsMADSMADS14		motif_sequence	1671	4	-	organism	short_function
AsMADSMADS14		motif_sequence	1700	4	-	organism	short_function
AsMADSMADS14		motif_sequence	1789	4	+	organism	short_function
AsMADSMADS14		motif_sequence	1883	4	+	organism	short_function
AsMADSMADS14	Unnamed__12	TCCACGTAGA	501	9	-	Zea mays
AsMADSMADS14	Unnamed__12	TCCACGTAGA	1366	9	-	Zea mays
AsMADSMADS14	as-1	TGACG	239	5	-	Arabidopsis thaliana
AsMADSMADS14	as-1	TGACG	461	5	-	Arabidopsis thaliana
AsMADSMADS14	as-1	TGACG	974	5	-	Arabidopsis thaliana
AsMADSMADS14	as-1	TGACG	1280	5	-	Arabidopsis thaliana
AsMADSMADS14	CCGTCC-box	CCGTCC	1666	6	-	Petroselinum hortense
AsMADSMADS14	CCGTCC-box	CCGTCC	1811	6	-	Petroselinum hortense
AsMADSMADS14	DRE1	ACCGAGA	1709	7	+	Zea mays
AsMADSMADS14	GRA	CACTGGCCGCCC	1916	11	-	Zea mays
AsMADSMADS14	TATA-box	TATA	10	4	+	Arabidopsis thaliana	core promoter element around -30 of transcription start
AsMADSMADS14	TATA-box	TATA	72	4	+	Arabidopsis thaliana	core promoter element around -30 of transcription start
AsMADSMADS14	TATA-box	ATATAA	165	6	+	Brassica oleracea	core promoter element around -30 of transcription start
AsMADSMADS14	TATA-box	TATA	166	4	+	Arabidopsis thaliana	core promoter element around -30 of transcription start
AsMADSMADS14	TATA-box	ATTATA	247	6	+	Brassica napus	core promoter element around -30 of transcription start
AsMADSMADS14	TATA-box	TATAA	248	5	-	Arabidopsis thaliana	core promoter element around -30 of transcription start
AsMADSMADS14	TATA-box	TATA	249	4	+	Arabidopsis thaliana	core promoter element around -30 of transcription start
AsMADSMADS14	TATA-box	TATAA	284	5	-	Arabidopsis thaliana	core promoter element around -30 of transcription start
AsMADSMADS14	TATA-box	TATA	285	4	+	Arabidopsis thaliana	core promoter element around -30 of transcription start
AsMADSMADS14	TATA-box	TATATA	320	6	+	Arabidopsis thaliana	core promoter element around -30 of transcription start
AsMADSMADS14	TATA-box	TATA	322	4	+	Arabidopsis thaliana	core promoter element around -30 of transcription start
AsMADSMADS14	TATA-box	ATATAT	327	6	+	Brassica napus	core promoter element around -30 of transcription start
AsMADSMADS14	TATA-box	TATA	328	4	+	Arabidopsis thaliana	core promoter element around -30 of transcription start
AsMADSMADS14	TATA-box	TACAAAA	378	7	+	Oryza sativa	core promoter element around -30 of transcription start
AsMADSMADS14	TATA-box	TATAAGAA	682	8	-	Zea mays	core promoter element around -30 of transcription start
AsMADSMADS14	TATA-box	TATAA	685	5	-	Arabidopsis thaliana	core promoter element around -30 of transcription start
AsMADSMADS14	TATA-box	TATA	686	4	+	Arabidopsis thaliana	core promoter element around -30 of transcription start
AsMADSMADS14	TATA-box	TATAAAT	997	7	-	Brassica juncea	core promoter element around -30 of transcription start
AsMADSMADS14	TATA-box	TATAAA	998	6	-	Helianthus annuus	core promoter element around -30 of transcription start
AsMADSMADS14	TATA-box	TATAA	999	5	-	Arabidopsis thaliana	core promoter element around -30 of transcription start
AsMADSMADS14	TATA-box	TATA	1000	4	-	Arabidopsis thaliana	core promoter element around -30 of transcription start
AsMADSMADS14	TATA-box	ATATAT	1622	6	-	Brassica napus	core promoter element around -30 of transcription start
AsMADSMADS14	TATA-box	TATATA	1623	6	-	Arabidopsis thaliana	core promoter element around -30 of transcription start
AsMADSMADS14	TATA-box	TATA	1625	4	-	Arabidopsis thaliana	core promoter element around -30 of transcription start
AsMADSMADS14	TATA-box	TATA	1635	4	-	Arabidopsis thaliana	core promoter element around -30 of transcription start
AsMADSMADS14	GT1-motif	GTGTGTGAA	625	9	-	Solanum tuberosum	light responsive element
AsMADSMADS14	Unnamed__14	TCCACGTAGA	501	9	-	Zea mays
AsMADSMADS14	Unnamed__14	TCCACGTAGA	1366	9	-	Zea mays
AsMADSMADS14	MYB-like sequence	TAACCA	251	6	+	Arabidopsis thaliana
AsMADSMADS14	CGTCA-motif	CGTCA	239	5	+	Hordeum vulgare	cis-acting regulatory element involved in the MeJA-responsiveness
AsMADSMADS14	CGTCA-motif	CGTCA	461	5	+	Hordeum vulgare	cis-acting regulatory element involved in the MeJA-responsiveness
AsMADSMADS14	CGTCA-motif	CGTCA	974	5	+	Hordeum vulgare	cis-acting regulatory element involved in the MeJA-responsiveness
AsMADSMADS14	CGTCA-motif	CGTCA	1280	5	+	Hordeum vulgare	cis-acting regulatory element involved in the MeJA-responsiveness
AsMADSMADS15		motif_sequence	257	4	+	organism	short_function
AsMADSMADS15		motif_sequence	298	4	+	organism	short_function
AsMADSMADS15		motif_sequence	410	4	+	organism	short_function
AsMADSMADS15		motif_sequence	501	4	-	organism	short_function
AsMADSMADS15		motif_sequence	669	4	+	organism	short_function
AsMADSMADS15		motif_sequence	712	4	-	organism	short_function
AsMADSMADS15		motif_sequence	802	4	+	organism	short_function
AsMADSMADS15		motif_sequence	827	4	-	organism	short_function
AsMADSMADS15		motif_sequence	910	4	+	organism	short_function
AsMADSMADS15		motif_sequence	923	4	+	organism	short_function
AsMADSMADS15		motif_sequence	1084	4	+	organism	short_function
AsMADSMADS15		motif_sequence	1093	4	+	organism	short_function
AsMADSMADS15		motif_sequence	1387	4	-	organism	short_function
AsMADSMADS15		motif_sequence	1661	4	-	organism	short_function
AsMADSMADS15		motif_sequence	1682	4	-	organism	short_function
AsMADSMADS15		motif_sequence	1707	4	+	organism	short_function
AsMADSMADS15		motif_sequence	1723	4	-	organism	short_function
AsMADSMADS15		motif_sequence	1846	4	-	organism	short_function
AsMADSMADS15		motif_sequence	1989	4	+	organism	short_function
AsMADSMADS15	TCT-motif	TCTTAC	1442	6	+	Arabidopsis thaliana	part of a light responsive element
AsMADSMADS15	TCT-motif	TCTTAC	1492	6	-	Arabidopsis thaliana	part of a light responsive element
AsMADSMADS15	circadian	CAAAGATATC	903	9	+	Lycopersicon esculentum	cis-acting regulatory element involved in circadian control
AsMADSMADS15	MBS	CAACTG	810	6	+	Arabidopsis thaliana	MYB binding site involved in drought-inducibility
AsMADSMADS15	Box III	atCATTTTCACt	400	11	-	Pisum sativum	protein binding site
AsMADSMADS15	TATA-box	TATAAAT	334	7	-	Brassica juncea	core promoter element around -30 of transcription start
AsMADSMADS15	TATA-box	TATAAA	335	6	-	Helianthus annuus	core promoter element around -30 of transcription start
AsMADSMADS15	TATA-box	TATAA	336	5	-	Arabidopsis thaliana	core promoter element around -30 of transcription start
AsMADSMADS15	TATA-box	TATA	337	4	+	Arabidopsis thaliana	core promoter element around -30 of transcription start
AsMADSMADS15	TATA-box	ATATAT	441	6	+	Brassica napus	core promoter element around -30 of transcription start
AsMADSMADS15	TATA-box	TATATA	442	6	+	Arabidopsis thaliana	core promoter element around -30 of transcription start
AsMADSMADS15	TATA-box	TATA	444	4	+	Arabidopsis thaliana	core promoter element around -30 of transcription start
AsMADSMADS15	TATA-box	TATA	610	4	+	Arabidopsis thaliana	core promoter element around -30 of transcription start
AsMADSMADS15	TATA-box	TATA	693	4	+	Arabidopsis thaliana	core promoter element around -30 of transcription start
AsMADSMADS15	TATA-box	TATAA	848	5	-	Arabidopsis thaliana	core promoter element around -30 of transcription start
AsMADSMADS15	TATA-box	TATA	849	4	+	Arabidopsis thaliana	core promoter element around -30 of transcription start
AsMADSMADS15	TATA-box	TATA	1173	4	-	Arabidopsis thaliana	core promoter element around -30 of transcription start
AsMADSMADS15	TATA-box	TATA	1814	4	-	Arabidopsis thaliana	core promoter element around -30 of transcription start
AsMADSMADS15	TATA-box	TATATA	1837	6	-	Arabidopsis thaliana	core promoter element around -30 of transcription start
AsMADSMADS15	TATA-box	TATA	1839	4	-	Arabidopsis thaliana	core promoter element around -30 of transcription start
AsMADSMADS15	TATA-box	TATAA	1914	5	-	Arabidopsis thaliana	core promoter element around -30 of transcription start
AsMADSMADS15	TATA-box	TATA	1915	4	-	Arabidopsis thaliana	core promoter element around -30 of transcription start
AsMADSMADS15	GT1-motif	GGTTAA	84	6	+	Arabidopsis thaliana	light responsive element
AsMADSMADS15	Myb	CAACTG	810	6	+	Arabidopsis thaliana
AsMADSMADS15	Myb	TAACTG	1500	6	-	Arabidopsis thaliana
AsMADSMADS15	O2-site	GATGACATGG	1283	9	+	Zea mays	cis-acting regulatory element involved in zein metabolism regulation
AsMADSMADS15	O2-site	GATGACATGG	1725	9	-	Zea mays	cis-acting regulatory element involved in zein metabolism regulation
AsMADSMADS15	MYB-like sequence	TAACCA	83	6	-	Arabidopsis thaliana
AsMADSMADS15	MYB-like sequence	TAACCA	612	6	+	Arabidopsis thaliana
AsMADSMADS15	WUN-motif	CCATTTCAA	588	9	-	Nicotiana glutinosa
AsMADSMADS15	MYC	CATTTG	8	6	+	Arabidopsis thaliana
AsMADSMADS15	MYC	CATGTG	448	6	+	Arabidopsis thaliana
AsMADSMADS15	MYC	CATTTG	781	6	-	Arabidopsis thaliana
AsMADSMADS15	MYC	CATTTG	1245	6	+	Arabidopsis thaliana
AsMADSMADS15	MYC	CATTTG	1323	6	+	Arabidopsis thaliana
AsMADSMADS15	MYC	CATGTG	1724	6	-	Arabidopsis thaliana
AsMADSMADS15	CAT-box	GCCACT	1979	6	+	Arabidopsis thaliana	cis-acting regulatory element related to meristem expression
AsMADSMADS15	ARE	AAACCA	203	6	-	Zea mays	cis-acting regulatory element essential for the anaerobic induction
AsMADSMADS15	TCA-element	CCATCTTTTT	1949	9	+	Nicotiana tabacum	cis-acting element involved in salicylic acid responsiveness
AsMADSMADS15	W box	TTGACC	1422	6	-	Arabidopsis thaliana
AsMADSMADS15	STRE	AGGGG	1295	5	+	Arabidopsis thaliana
AsMADSMADS15	STRE	AGGGG	1925	5	-	Arabidopsis thaliana
AsMADSMADS15	STRE	AGGGG	1932	5	-	Arabidopsis thaliana
AsMADSMADS15	STRE	AGGGG	1944	5	-	Arabidopsis thaliana
AsMADSMADS15	STRE	AGGGG	1994	5	-	Arabidopsis thaliana
AsMADSMADS15	CAAT-box	CAAAT	9	5	-	Pisum sativum	common cis-acting element in promoter and enhancer regions
AsMADSMADS15	CAAT-box	CAAT	24	4	+	Nicotiana glutinosa
AsMADSMADS15	CAAT-box	CAAAT	40	5	+	Pisum sativum	common cis-acting element in promoter and enhancer regions
AsMADSMADS15	CAAT-box	CAAT	49	4	+	Nicotiana glutinosa
AsMADSMADS15	CAAT-box	CCAAT	61	5	-	Arabidopsis thaliana	common cis-acting element in promoter and enhancer regions
AsMADSMADS15	CAAT-box	CCAAT	167	5	-	Arabidopsis thaliana	common cis-acting element in promoter and enhancer regions
AsMADSMADS15	CAAT-box	CAAAT	184	5	+	Pisum sativum	common cis-acting element in promoter and enhancer regions
AsMADSMADS15	CAAT-box	CAAT	187	4	-	Nicotiana glutinosa
AsMADSMADS15	CAAT-box	TGCCAAC	267	7	+	Petunia hybrida	common cis-acting element in promoter and enhancer regions
AsMADSMADS15	CAAT-box	CAAT	277	4	-	Nicotiana glutinosa
AsMADSMADS15	CAAT-box	CAAAT	311	5	-	Pisum sativum	common cis-acting element in promoter and enhancer regions
AsMADSMADS15	CAAT-box	CAAT	332	4	+	Nicotiana glutinosa
AsMADSMADS15	CAAT-box	CAAT	378	4	-	Nicotiana glutinosa
AsMADSMADS15	CAAT-box	CAAT	384	4	-	Nicotiana glutinosa
AsMADSMADS15	CAAT-box	CAAAT	388	5	-	Pisum sativum	common cis-acting element in promoter and enhancer regions
AsMADSMADS15	CAAT-box	CAAT	416	4	-	Nicotiana glutinosa
AsMADSMADS15	CAAT-box	CAAAT	421	5	+	Pisum sativum	common cis-acting element in promoter and enhancer regions
AsMADSMADS15	CAAT-box	CAAAT	434	5	-	Pisum sativum	common cis-acting element in promoter and enhancer regions
AsMADSMADS15	CAAT-box	CCAAT	476	5	-	Arabidopsis thaliana	common cis-acting element in promoter and enhancer regions
AsMADSMADS15	CAAT-box	CAAT	602	4	-	Nicotiana glutinosa
AsMADSMADS15	CAAT-box	CAAAT	663	5	-	Pisum sativum	common cis-acting element in promoter and enhancer regions
AsMADSMADS15	CAAT-box	CAAAT	781	5	+	Pisum sativum	common cis-acting element in promoter and enhancer regions
AsMADSMADS15	CAAT-box	CAAT	1028	4	+	Nicotiana glutinosa
AsMADSMADS15	CAAT-box	CAAT	1098	4	+	Nicotiana glutinosa
AsMADSMADS15	CAAT-box	CAAT	1120	4	+	Nicotiana glutinosa
AsMADSMADS15	CAAT-box	CAAT	1198	4	+	Nicotiana glutinosa
AsMADSMADS15	CAAT-box	CAAT	1206	4	+	Nicotiana glutinosa
AsMADSMADS15	CAAT-box	CAAAT	1246	5	-	Pisum sativum	common cis-acting element in promoter and enhancer regions
AsMADSMADS15	CAAT-box	CCAAT	1289	5	-	Arabidopsis thaliana	common cis-acting element in promoter and enhancer regions
AsMADSMADS15	CAAT-box	CAAAT	1324	5	-	Pisum sativum	common cis-acting element in promoter and enhancer regions
AsMADSMADS15	CAAT-box	CAAT	1397	4	-	Nicotiana glutinosa
AsMADSMADS15	CAAT-box	CAAT	1425	4	+	Nicotiana glutinosa
AsMADSMADS15	CAAT-box	CAAT	1585	4	+	Nicotiana glutinosa
AsMADSMADS15	CAAT-box	CAAT	1596	4	+	Nicotiana glutinosa
AsMADSMADS15	CAAT-box	CAAAT	1627	5	-	Pisum sativum	common cis-acting element in promoter and enhancer regions
AsMADSMADS15	CAAT-box	CAAAT	1749	5	-	Pisum sativum	common cis-acting element in promoter and enhancer regions
AsMADSMADS15	CAAT-box	CAAT	1774	4	-	Nicotiana glutinosa
AsMADSMADS15	CAAT-box	CAAAT	1782	5	-	Pisum sativum	common cis-acting element in promoter and enhancer regions
AsMADSMADS15	AT~TATA-box	TATATA	442	6	+	Arabidopsis thaliana
AsMADSMADS15	AT~TATA-box	TATATA	1837	6	-	Arabidopsis thaliana
AsMADSMADS15	Myb-binding site	CAACAG	249	6	-	Nicotiana tabacum
AsMADSMADS15	MYB	TAACCA	83	6	-	Arabidopsis thaliana
AsMADSMADS15	MYB	CAACAG	249	6	-	Arabidopsis thaliana
AsMADSMADS15	MYB	TAACCA	612	6	+	Arabidopsis thaliana
AsMADSMADS15	Unnamed__2	AACCTAACCT	1352	9	-	Petroselinum hortense
AsMADSMADS15	Unnamed__4	CTCC	74	4	-	Petroselinum hortense
AsMADSMADS15	Unnamed__4	CTCC	112	4	-	Petroselinum hortense
AsMADSMADS15	Unnamed__4	CTCC	124	4	-	Petroselinum hortense
AsMADSMADS15	Unnamed__4	CTCC	160	4	+	Petroselinum hortense
AsMADSMADS15	Unnamed__4	CTCC	467	4	+	Petroselinum hortense
AsMADSMADS15	Unnamed__4	CTCC	524	4	+	Petroselinum hortense
AsMADSMADS15	Unnamed__4	CTCC	794	4	+	Petroselinum hortense
AsMADSMADS15	Unnamed__4	CTCC	827	4	-	Petroselinum hortense
AsMADSMADS15	Unnamed__4	CTCC	872	4	-	Petroselinum hortense
AsMADSMADS15	Unnamed__4	CTCC	877	4	+	Petroselinum hortense
AsMADSMADS15	Unnamed__4	CTCC	884	4	-	Petroselinum hortense
AsMADSMADS15	Unnamed__4	CTCC	1166	4	+	Petroselinum hortense
AsMADSMADS15	Unnamed__4	CTCC	1169	4	+	Petroselinum hortense
AsMADSMADS15	Unnamed__4	CTCC	1387	4	-	Petroselinum hortense
AsMADSMADS15	Unnamed__4	CTCC	1401	4	+	Petroselinum hortense
AsMADSMADS15	Unnamed__4	CTCC	1449	4	-	Petroselinum hortense
AsMADSMADS15	Unnamed__4	CTCC	1682	4	-	Petroselinum hortense
AsMADSMADS15	Unnamed__4	CTCC	1947	4	+	Petroselinum hortense
AsMADSMADS15	TC-rich repeats	GTTTTCTTAC	1438	9	+	Nicotiana tabacum	cis-acting element involved in defense and stress responsiveness
AsMADSMADS15	AE-box	AGAAACAA	734	8	+	Arabidopsis thaliana	part of a module for light response
AsMADSMADS15	WRE3	CCACCT	1564	6	+	Pisum sativum
AsMADSMADS15	TCCC-motif	TCTCCCT	825	7	-	Spinacia oleracea	part of a light responsive element
AsMADSMADS16	TGA-element	AACGAC	104	6	-	Brassica oleracea	auxin-responsive element
AsMADSMADS16	TGA-element	AACGAC	1893	6	+	Brassica oleracea	auxin-responsive element
AsMADSMADS16	LTR	CCGAAA	1993	6	-	Hordeum vulgare	cis-acting element involved in low-temperature responsiveness
AsMADSMADS16	Unnamed__2	CCCCGG	1814	6	+	Zea mays
AsMADSMADS16	Unnamed__2	CCCCGG	1835	6	+	Zea mays
AsMADSMADS16	Unnamed__2	CCCCGG	1862	6	+	Zea mays
AsMADSMADS16	Unnamed__2	CCCCGG	1987	6	+	Zea mays
AsMADSMADS16	Unnamed__4	CTCC	255	4	+	Petroselinum hortense
AsMADSMADS16	Unnamed__4	CTCC	315	4	-	Petroselinum hortense
AsMADSMADS16	Unnamed__4	CTCC	399	4	+	Petroselinum hortense
AsMADSMADS16	Unnamed__4	CTCC	451	4	+	Petroselinum hortense
AsMADSMADS16	Unnamed__4	CTCC	469	4	+	Petroselinum hortense
AsMADSMADS16	Unnamed__4	CTCC	1071	4	+	Petroselinum hortense
AsMADSMADS16	Unnamed__4	CTCC	1371	4	+	Petroselinum hortense
AsMADSMADS16	Unnamed__4	CTCC	1409	4	+	Petroselinum hortense
AsMADSMADS16	Unnamed__4	CTCC	1478	4	+	Petroselinum hortense
AsMADSMADS16	Unnamed__4	CTCC	1507	4	+	Petroselinum hortense
AsMADSMADS16	Unnamed__4	CTCC	1709	4	+	Petroselinum hortense
AsMADSMADS16	Unnamed__4	CTCC	1800	4	+	Petroselinum hortense
AsMADSMADS16	Unnamed__4	CTCC	1933	4	+	Petroselinum hortense
AsMADSMADS16	WRE3	CCACCT	1673	6	+	Pisum sativum
AsMADSMADS16	A-box	CCGTCC	1609	6	-	Petroselinum crispum	cis-acting regulatory element
AsMADSMADS16	A-box	CCGTCC	1900	6	+	Petroselinum crispum	cis-acting regulatory element
AsMADSMADS16	A-box	CCGTCC	1923	6	+	Petroselinum crispum	cis-acting regulatory element
AsMADSMADS16	TGACG-motif	TGACG	1140	5	-	Hordeum vulgare	cis-acting regulatory element involved in the MeJA-responsiveness
AsMADSMADS16	GC-motif	CCCCCG	1861	6	+	Zea mays	enhancer-like element involved in anoxic specific inducibility
AsMADSMADS16	DRE core	GCCGAC	867	6	+	Arabidopsis thaliana
AsMADSMADS16	DRE core	GCCGAC	1502	6	+	Arabidopsis thaliana
AsMADSMADS16	Unnamed__1	CGTGG	215	5	+	Zea mays
AsMADSMADS16	Unnamed__1	CGTGG	1438	5	+	Zea mays
AsMADSMADS16	Unnamed__1	CGTGG	1559	5	-	Zea mays
AsMADSMADS16	Unnamed__1	CGTGG	1927	5	-	Zea mays
AsMADSMADS16	TC-rich repeats	GTTTTCTTAC	225	9	+	Nicotiana tabacum	cis-acting element involved in defense and stress responsiveness
AsMADSMADS16	TC-rich repeats	GTTTTCTTAC	1448	9	+	Nicotiana tabacum	cis-acting element involved in defense and stress responsiveness
AsMADSMADS16	Sp1	GGGCGG	1984	6	-	Oryza sativa	light responsive element
AsMADSMADS16	AAGAA-motif	GAAAGAA	228	7	-	Avena sativa
AsMADSMADS16	AAGAA-motif	GAAAGAA	1152	7	-	Avena sativa
AsMADSMADS16	AAGAA-motif	GAAAGAA	1451	7	-	Avena sativa
AsMADSMADS16	G-Box	CACGTT	1560	6	+	Pisum sativum	cis-acting regulatory element involved in light responsiveness
AsMADSMADS16	ABRE	CGTACGTGCA	203	9	-	Hordeum vulgare	cis-acting element involved in the abscisic acid responsiveness
AsMADSMADS16	ABRE	TACGGTC	209	7	+	Arabidopsis thaliana	cis-acting element involved in the abscisic acid responsiveness
AsMADSMADS16	ABRE	ACGTG	1560	5	-	Arabidopsis thaliana	cis-acting element involved in the abscisic acid responsiveness
AsMADSMADS16	ABRE	ACGTG	1928	5	-	Arabidopsis thaliana	cis-acting element involved in the abscisic acid responsiveness
AsMADSMADS16	MYB	CAACCA	364	6	+	Arabidopsis thaliana
AsMADSMADS16	MYB	CAACCA	1022	6	+	Arabidopsis thaliana
AsMADSMADS16	MYB	CAACCA	1219	6	+	Arabidopsis thaliana
AsMADSMADS16	MYB	CAACAG	1304	6	+	Arabidopsis thaliana
AsMADSMADS16	MYB	CAACCA	1949	6	+	Arabidopsis thaliana
AsMADSMADS16	MYB	CAACCA	1953	6	+	Arabidopsis thaliana
AsMADSMADS16	Myb-binding site	CAACAG	1304	6	+	Nicotiana tabacum
AsMADSMADS16	ERE	ATTTTAAA	891	8	-	Nicotiana glutinos
AsMADSMADS16	G-box	CACGAC	213	6	-	Zea mays	cis-acting regulatory element involved in light responsiveness
AsMADSMADS16	G-box	CACGAC	1436	6	-	Zea mays	cis-acting regulatory element involved in light responsiveness
AsMADSMADS16	G-box	CACGAC	1553	6	+	Zea mays	cis-acting regulatory element involved in light responsiveness
AsMADSMADS16	G-box	CACGTC	1928	6	+	Zea mays	cis-acting regulatory element involved in light responsiveness
AsMADSMADS16	P-box	CCTTTTG	79	7	-	Oryza sativa	gibberellin-responsive element
AsMADSMADS16	ARE	AAACCA	765	6	+	Zea mays	cis-acting regulatory element essential for the anaerobic induction
AsMADSMADS16	ARE	AAACCA	917	6	+	Zea mays	cis-acting regulatory element essential for the anaerobic induction
AsMADSMADS16	ARE	AAACCA	1163	6	+	Zea mays	cis-acting regulatory element essential for the anaerobic induction
AsMADSMADS16	TATC-box	TATCCCA	1299	7	+	Oryza sativa	cis-acting element involved in gibberellin-responsiveness
AsMADSMADS16	CAT-box	GCCACT	1942	6	+	Arabidopsis thaliana	cis-acting regulatory element related to meristem expression
AsMADSMADS16	MYC	CATTTG	1197	6	-	Arabidopsis thaliana
AsMADSMADS16	MYC	CATGTG	1695	6	-	Arabidopsis thaliana
AsMADSMADS16	CAAT-box	CAAAT	2	5	-	Pisum sativum	common cis-acting element in promoter and enhancer regions
AsMADSMADS16	CAAT-box	CCAAT	57	5	-	Arabidopsis thaliana	common cis-acting element in promoter and enhancer regions
AsMADSMADS16	CAAT-box	CCAAT	88	5	+	Arabidopsis thaliana	common cis-acting element in promoter and enhancer regions
AsMADSMADS16	CAAT-box	CAAT	89	4	+	Nicotiana glutinosa
AsMADSMADS16	CAAT-box	CCAAT	99	5	+	Arabidopsis thaliana	common cis-acting element in promoter and enhancer regions
AsMADSMADS16	CAAT-box	CAAT	100	4	+	Nicotiana glutinosa
AsMADSMADS16	CAAT-box	CAAT	142	4	+	Nicotiana glutinosa
AsMADSMADS16	CAAT-box	CAAT	263	4	-	Nicotiana glutinosa
AsMADSMADS16	CAAT-box	CAAT	391	4	-	Nicotiana glutinosa
AsMADSMADS16	CAAT-box	CAAT	433	4	-	Nicotiana glutinosa
AsMADSMADS16	CAAT-box	CCAAT	443	5	-	Arabidopsis thaliana	common cis-acting element in promoter and enhancer regions
AsMADSMADS16	CAAT-box	CAAT	460	4	+	Nicotiana glutinosa
AsMADSMADS16	CAAT-box	CAAT	517	4	+	Nicotiana glutinosa
AsMADSMADS16	CAAT-box	CAAAT	546	5	-	Pisum sativum	common cis-acting element in promoter and enhancer regions
AsMADSMADS16	CAAT-box	CAAAT	561	5	-	Pisum sativum	common cis-acting element in promoter and enhancer regions
AsMADSMADS16	CAAT-box	CAAAT	580	5	-	Pisum sativum	common cis-acting element in promoter and enhancer regions
AsMADSMADS16	CAAT-box	CAAAT	585	5	-	Pisum sativum	common cis-acting element in promoter and enhancer regions
AsMADSMADS16	CAAT-box	CAAT	613	4	-	Nicotiana glutinosa
AsMADSMADS16	CAAT-box	CAAT	652	4	+	Nicotiana glutinosa
AsMADSMADS16	CAAT-box	CCAAT	851	5	+	Arabidopsis thaliana	common cis-acting element in promoter and enhancer regions
AsMADSMADS16	CAAT-box	CAAT	852	4	+	Nicotiana glutinosa
AsMADSMADS16	CAAT-box	CAAT	875	4	+	Nicotiana glutinosa
AsMADSMADS16	CAAT-box	CAAT	999	4	+	Nicotiana glutinosa
AsMADSMADS16	CAAT-box	TGCCAAC	1037	7	+	Petunia hybrida	common cis-acting element in promoter and enhancer regions
AsMADSMADS16	CAAT-box	CAAT	1176	4	+	Nicotiana glutinosa
AsMADSMADS16	CAAT-box	CAAAT	1197	5	+	Pisum sativum	common cis-acting element in promoter and enhancer regions
AsMADSMADS16	CAAT-box	CAAT	1206	4	-	Nicotiana glutinosa
AsMADSMADS16	CAAT-box	CAAAT	1227	5	-	Pisum sativum	common cis-acting element in promoter and enhancer regions
AsMADSMADS16	CAAT-box	CAAT	1254	4	-	Nicotiana glutinosa
AsMADSMADS16	CAAT-box	CCAAT	1282	5	-	Arabidopsis thaliana	common cis-acting element in promoter and enhancer regions
AsMADSMADS16	CAAT-box	CCAAT	1324	5	+	Arabidopsis thaliana	common cis-acting element in promoter and enhancer regions
AsMADSMADS16	CAAT-box	CAAT	1325	4	+	Nicotiana glutinosa
AsMADSMADS16	CAAT-box	CAAAT	1493	5	+	Pisum sativum	common cis-acting element in promoter and enhancer regions
AsMADSMADS16	CAAT-box	CAAT	1583	4	+	Nicotiana glutinosa
AsMADSMADS16	CAAT-box	CCAAT	1809	5	+	Arabidopsis thaliana	common cis-acting element in promoter and enhancer regions
AsMADSMADS16	CAAT-box	CAAT	1810	4	+	Nicotiana glutinosa
AsMADSMADS16	CCGTCC motif	CCGTCC	1609	6	-	Nicotiana tabacum
AsMADSMADS16	CCGTCC motif	CCGTCC	1900	6	+	Nicotiana tabacum
AsMADSMADS16	CCGTCC motif	CCGTCC	1923	6	+	Nicotiana tabacum
AsMADSMADS16	STRE	AGGGG	242	5	+	Arabidopsis thaliana
AsMADSMADS16	STRE	AGGGG	472	5	-	Arabidopsis thaliana
AsMADSMADS16	CCGTCC-box	CCGTCC	1609	6	-	Petroselinum hortense
AsMADSMADS16	CCGTCC-box	CCGTCC	1900	6	+	Petroselinum hortense
AsMADSMADS16	CCGTCC-box	CCGTCC	1923	6	+	Petroselinum hortense
AsMADSMADS16		motif_sequence	127	4	-	organism	short_function
AsMADSMADS16		motif_sequence	147	4	+	organism	short_function
AsMADSMADS16		motif_sequence	193	4	+	organism	short_function
AsMADSMADS16		motif_sequence	200	4	+	organism	short_function
AsMADSMADS16		motif_sequence	204	4	-	organism	short_function
AsMADSMADS16		motif_sequence	292	4	-	organism	short_function
AsMADSMADS16		motif_sequence	387	4	-	organism	short_function
AsMADSMADS16		motif_sequence	467	4	+	organism	short_function
AsMADSMADS16		motif_sequence	554	4	+	organism	short_function
AsMADSMADS16		motif_sequence	713	4	+	organism	short_function
AsMADSMADS16		motif_sequence	830	4	+	organism	short_function
AsMADSMADS16		motif_sequence	1416	4	+	organism	short_function
AsMADSMADS16		motif_sequence	1423	4	+	organism	short_function
AsMADSMADS16		motif_sequence	1427	4	-	organism	short_function
AsMADSMADS16		motif_sequence	1572	4	-	organism	short_function
AsMADSMADS16		motif_sequence	1603	4	-	organism	short_function
AsMADSMADS16		motif_sequence	1669	4	+	organism	short_function
AsMADSMADS16	as-1	TGACG	1140	5	-	Arabidopsis thaliana
AsMADSMADS16	TATA-box	ATATAT	799	6	+	Brassica napus	core promoter element around -30 of transcription start
AsMADSMADS16	TATA-box	TATA	800	4	+	Arabidopsis thaliana	core promoter element around -30 of transcription start
AsMADSMADS16	TATA-box	TATA	898	4	+	Arabidopsis thaliana	core promoter element around -30 of transcription start
AsMADSMADS16	TATA-box	TATAA	945	5	-	Arabidopsis thaliana	core promoter element around -30 of transcription start
AsMADSMADS16	TATA-box	TATA	946	4	+	Arabidopsis thaliana	core promoter element around -30 of transcription start
AsMADSMADS16	TATA-box	TATAA	1482	5	-	Arabidopsis thaliana	core promoter element around -30 of transcription start
AsMADSMADS16	TATA-box	TATA	1483	4	-	Arabidopsis thaliana	core promoter element around -30 of transcription start
AsMADSMADS16	Myb	CAACTG	509	6	-	Arabidopsis thaliana
AsMADSMADS16	O2-site	GATGACATGG	689	9	+	Zea mays	cis-acting regulatory element involved in zein metabolism regulation
AsMADSMADS16	CGTCA-motif	CGTCA	1140	5	+	Hordeum vulgare	cis-acting regulatory element involved in the MeJA-responsiveness
AsMADSMADS16	ACE	CTAACGTATT	1511	9	+	Petroselinum crispum	cis-acting element involved in light responsiveness
AsMADSMADS16	AP-1	TGAGTTAG	331	8	+	Arabidopsis thaliana
AsMADSMADS16	MBS	CAACTG	509	6	-	Arabidopsis thaliana	MYB binding site involved in drought-inducibility
AsMADSMADS2	MYC	CATGTG	80	6	-	Arabidopsis thaliana
AsMADSMADS2	MYC	CATGTG	696	6	-	Arabidopsis thaliana
AsMADSMADS2	MYC	CATTTG	971	6	-	Arabidopsis thaliana
AsMADSMADS2	MYC	CATTTG	1135	6	+	Arabidopsis thaliana
AsMADSMADS2	MYC	CATGTG	1895	6	+	Arabidopsis thaliana
AsMADSMADS2	CAT-box	GCCACT	109	6	-	Arabidopsis thaliana	cis-acting regulatory element related to meristem expression
AsMADSMADS2	TATC-box	TATCCCA	219	7	+	Oryza sativa	cis-acting element involved in gibberellin-responsiveness
AsMADSMADS2	STRE	AGGGG	47	5	+	Arabidopsis thaliana
AsMADSMADS2	STRE	AGGGG	958	5	+	Arabidopsis thaliana
AsMADSMADS2	CCGTCC motif	CCGTCC	1551	6	+	Nicotiana tabacum
AsMADSMADS2	CAAT-box	CAAT	105	4	+	Nicotiana glutinosa
AsMADSMADS2	CAAT-box	CAAT	156	4	+	Nicotiana glutinosa
AsMADSMADS2	CAAT-box	CAAT	216	4	+	Nicotiana glutinosa
AsMADSMADS2	CAAT-box	CAAT	235	4	-	Nicotiana glutinosa
AsMADSMADS2	CAAT-box	CAAAT	243	5	-	Pisum sativum	common cis-acting element in promoter and enhancer regions
AsMADSMADS2	CAAT-box	CAAT	386	4	-	Nicotiana glutinosa
AsMADSMADS2	CAAT-box	CAAT	408	4	+	Nicotiana glutinosa
AsMADSMADS2	CAAT-box	CAAT	436	4	+	Nicotiana glutinosa
AsMADSMADS2	CAAT-box	CAAT	462	4	-	Nicotiana glutinosa
AsMADSMADS2	CAAT-box	CAAT	486	4	-	Nicotiana glutinosa
AsMADSMADS2	CAAT-box	CAAT	588	4	-	Nicotiana glutinosa
AsMADSMADS2	CAAT-box	CAAT	623	4	-	Nicotiana glutinosa
AsMADSMADS2	CAAT-box	CAAT	663	4	-	Nicotiana glutinosa
AsMADSMADS2	CAAT-box	CCAAT	713	5	+	Arabidopsis thaliana	common cis-acting element in promoter and enhancer regions
AsMADSMADS2	CAAT-box	CAAT	714	4	+	Nicotiana glutinosa
AsMADSMADS2	CAAT-box	CAAT	736	4	-	Nicotiana glutinosa
AsMADSMADS2	CAAT-box	CAAT	768	4	+	Nicotiana glutinosa
AsMADSMADS2	CAAT-box	CAAT	788	4	+	Nicotiana glutinosa
AsMADSMADS2	CAAT-box	CAAAT	807	5	+	Pisum sativum	common cis-acting element in promoter and enhancer regions
AsMADSMADS2	CAAT-box	CAAT	810	4	-	Nicotiana glutinosa
AsMADSMADS2	CAAT-box	CAAT	868	4	+	Nicotiana glutinosa
AsMADSMADS2	CAAT-box	CAAT	902	4	+	Nicotiana glutinosa
AsMADSMADS2	CAAT-box	CAAAT	971	5	+	Pisum sativum	common cis-acting element in promoter and enhancer regions
AsMADSMADS2	CAAT-box	CAAT	984	4	+	Nicotiana glutinosa
AsMADSMADS2	CAAT-box	CCCAATTT	1027	8	+	Arabidopsis thaliana	common cis-acting element in promoter and enhancer regions
AsMADSMADS2	CAAT-box	CCAAT	1028	5	+	Arabidopsis thaliana	common cis-acting element in promoter and enhancer regions
AsMADSMADS2	CAAT-box	CAAT	1029	4	+	Nicotiana glutinosa
AsMADSMADS2	CAAT-box	CAAAT	1031	5	-	Pisum sativum	common cis-acting element in promoter and enhancer regions
AsMADSMADS2	CAAT-box	CCAAT	1104	5	-	Arabidopsis thaliana	common cis-acting element in promoter and enhancer regions
AsMADSMADS2	CAAT-box	CAAAT	1136	5	-	Pisum sativum	common cis-acting element in promoter and enhancer regions
AsMADSMADS2	CAAT-box	CCAAT	1182	5	+	Arabidopsis thaliana	common cis-acting element in promoter and enhancer regions
AsMADSMADS2	CAAT-box	CAAT	1183	4	+	Nicotiana glutinosa
AsMADSMADS2	CAAT-box	CAAT	1190	4	+	Nicotiana glutinosa
AsMADSMADS2	CAAT-box	CAAT	1345	4	+	Nicotiana glutinosa
AsMADSMADS2	CAAT-box	CAAAT	1414	5	+	Pisum sativum	common cis-acting element in promoter and enhancer regions
AsMADSMADS2	CAAT-box	CAAT	1493	4	-	Nicotiana glutinosa
AsMADSMADS2	CAAT-box	CCAAT	1510	5	+	Arabidopsis thaliana	common cis-acting element in promoter and enhancer regions
AsMADSMADS2	CAAT-box	CAAT	1511	4	+	Nicotiana glutinosa
AsMADSMADS2	CAAT-box	CAAAT	1543	5	-	Pisum sativum	common cis-acting element in promoter and enhancer regions
AsMADSMADS2	CAAT-box	CAAT	1600	4	-	Nicotiana glutinosa
AsMADSMADS2	CAAT-box	CAAAT	1664	5	-	Pisum sativum	common cis-acting element in promoter and enhancer regions
AsMADSMADS2	CAAT-box	CAAT	1736	4	-	Nicotiana glutinosa
AsMADSMADS2	CAAT-box	CCAAT	1840	5	+	Arabidopsis thaliana	common cis-acting element in promoter and enhancer regions
AsMADSMADS2	CAAT-box	CAAT	1841	4	+	Nicotiana glutinosa
AsMADSMADS2	CCAAT-box	CAACGG	1808	6	+	Hordeum vulgare	MYBHv1 binding site
AsMADSMADS2	as-1	TGACG	8	5	+	Arabidopsis thaliana
AsMADSMADS2	as-1	TGACG	237	5	+	Arabidopsis thaliana
AsMADSMADS2	as-1	TGACG	393	5	+	Arabidopsis thaliana
AsMADSMADS2	as-1	TGACG	947	5	-	Arabidopsis thaliana
AsMADSMADS2	as-1	TGACG	1239	5	-	Arabidopsis thaliana
AsMADSMADS2		motif_sequence	28	4	-	organism	short_function
AsMADSMADS2		motif_sequence	158	4	+	organism	short_function
AsMADSMADS2		motif_sequence	195	4	+	organism	short_function
AsMADSMADS2		motif_sequence	284	4	-	organism	short_function
AsMADSMADS2		motif_sequence	448	4	+	organism	short_function
AsMADSMADS2		motif_sequence	482	4	-	organism	short_function
AsMADSMADS2		motif_sequence	542	4	-	organism	short_function
AsMADSMADS2		motif_sequence	617	4	-	organism	short_function
AsMADSMADS2		motif_sequence	637	4	+	organism	short_function
AsMADSMADS2		motif_sequence	762	4	-	organism	short_function
AsMADSMADS2		motif_sequence	986	4	+	organism	short_function
AsMADSMADS2		motif_sequence	1311	4	-	organism	short_function
AsMADSMADS2		motif_sequence	1515	4	+	organism	short_function
AsMADSMADS2		motif_sequence	1569	4	+	organism	short_function
AsMADSMADS2		motif_sequence	1890	4	+	organism	short_function
AsMADSMADS2		motif_sequence	1892	4	-	organism	short_function
AsMADSMADS2	CCGTCC-box	CCGTCC	1551	6	+	Petroselinum hortense
AsMADSMADS2	Box 4	ATTAAT	1276	6	-	Petroselinum crispum	part of a conserved DNA module involved in light responsiveness
AsMADSMADS2	O2-site	GATGATGTGG	468	10	+	Zea mays	cis-acting regulatory element involved in zein metabolism regulation
AsMADSMADS2	O2-site	GATGATGTGG	695	9	-	Zea mays	cis-acting regulatory element involved in zein metabolism regulation
AsMADSMADS2	O2-site	GATGATGTGG	1901	9	+	Zea mays	cis-acting regulatory element involved in zein metabolism regulation
AsMADSMADS2	WUN-motif	AAATTACTA	1724	9	+	Nicotiana glutinosa
AsMADSMADS2	MYB-like sequence	TAACCA	710	6	+	Arabidopsis thaliana
AsMADSMADS2	MYB-like sequence	TAACCA	1793	6	-	Arabidopsis thaliana
AsMADSMADS2	CGTCA-motif	CGTCA	8	5	-	Hordeum vulgare	cis-acting regulatory element involved in the MeJA-responsiveness
AsMADSMADS2	CGTCA-motif	CGTCA	237	5	-	Hordeum vulgare	cis-acting regulatory element involved in the MeJA-responsiveness
AsMADSMADS2	CGTCA-motif	CGTCA	393	5	-	Hordeum vulgare	cis-acting regulatory element involved in the MeJA-responsiveness
AsMADSMADS2	CGTCA-motif	CGTCA	947	5	+	Hordeum vulgare	cis-acting regulatory element involved in the MeJA-responsiveness
AsMADSMADS2	CGTCA-motif	CGTCA	1239	5	+	Hordeum vulgare	cis-acting regulatory element involved in the MeJA-responsiveness
AsMADSMADS2	TATA-box	TATAA	331	5	-	Arabidopsis thaliana	core promoter element around -30 of transcription start
AsMADSMADS2	TATA-box	TATA	332	4	+	Arabidopsis thaliana	core promoter element around -30 of transcription start
AsMADSMADS2	TATA-box	TATATA	428	6	+	Arabidopsis thaliana	core promoter element around -30 of transcription start
AsMADSMADS2	TATA-box	TATA	430	4	+	Arabidopsis thaliana	core promoter element around -30 of transcription start
AsMADSMADS2	TATA-box	TATA	905	4	+	Arabidopsis thaliana	core promoter element around -30 of transcription start
AsMADSMADS2	TATA-box	ccTATAAAaa	1036	9	-	Arabidopsis thaliana	core promoter element around -30 of transcription start
AsMADSMADS2	TATA-box	TATATAA	1037	7	-	Arabidopsis thaliana	core promoter element around -30 of transcription start
AsMADSMADS2	TATA-box	TATATA	1038	6	-	Arabidopsis thaliana	core promoter element around -30 of transcription start
AsMADSMADS2	TATA-box	TATA	1040	4	-	Arabidopsis thaliana	core promoter element around -30 of transcription start
AsMADSMADS2	TATA-box	ATATAT	1283	6	-	Brassica napus	core promoter element around -30 of transcription start
AsMADSMADS2	TATA-box	TATATA	1284	6	-	Arabidopsis thaliana	core promoter element around -30 of transcription start
AsMADSMADS2	TATA-box	ATATAT	1285	6	-	Brassica napus	core promoter element around -30 of transcription start
AsMADSMADS2	TATA-box	TATATA	1286	6	-	Arabidopsis thaliana	core promoter element around -30 of transcription start
AsMADSMADS2	TATA-box	TATA	1288	4	-	Arabidopsis thaliana	core promoter element around -30 of transcription start
AsMADSMADS2	TATA-box	TATA	1404	4	-	Arabidopsis thaliana	core promoter element around -30 of transcription start
AsMADSMADS2	TATA-box	TATACA	1501	6	-	Helianthus annuus	core promoter element around -30 of transcription start
AsMADSMADS2	TATA-box	TATA	1503	4	-	Arabidopsis thaliana	core promoter element around -30 of transcription start
AsMADSMADS2	TATA-box	TATACA	1537	6	-	Helianthus annuus	core promoter element around -30 of transcription start
AsMADSMADS2	TATA-box	TATA	1539	4	-	Arabidopsis thaliana	core promoter element around -30 of transcription start
AsMADSMADS2	TATA-box	ATATAA	1773	6	+	Brassica oleracea	core promoter element around -30 of transcription start
AsMADSMADS2	TATA-box	TATA	1774	4	-	Arabidopsis thaliana	core promoter element around -30 of transcription start
AsMADSMADS2	GT1-motif	GGTTAAT	1794	7	+	Avena sativa	light responsive element
AsMADSMADS2	Myb	TAACTG	1744	6	-	Arabidopsis thaliana
AsMADSMADS2	TCA	TCATCTTCAT	751	9	-	Pisum sativum
AsMADSMADS2	Unnamed__4	CTCC	142	4	-	Petroselinum hortense
AsMADSMADS2	Unnamed__4	CTCC	250	4	-	Petroselinum hortense
AsMADSMADS2	Unnamed__4	CTCC	274	4	-	Petroselinum hortense
AsMADSMADS2	Unnamed__4	CTCC	310	4	+	Petroselinum hortense
AsMADSMADS2	Unnamed__4	CTCC	571	4	-	Petroselinum hortense
AsMADSMADS2	Unnamed__4	CTCC	1074	4	-	Petroselinum hortense
AsMADSMADS2	Unnamed__4	CTCC	1088	4	+	Petroselinum hortense
AsMADSMADS2	Unnamed__4	CTCC	1330	4	+	Petroselinum hortense
AsMADSMADS2	Unnamed__4	CTCC	1477	4	+	Petroselinum hortense
AsMADSMADS2	Unnamed__4	CTCC	1549	4	+	Petroselinum hortense
AsMADSMADS2	Unnamed__4	CTCC	1618	4	-	Petroselinum hortense
AsMADSMADS2	Unnamed__4	CTCC	1860	4	+	Petroselinum hortense
AsMADSMADS2	Unnamed__4	CTCC	1909	4	-	Petroselinum hortense
AsMADSMADS2	Unnamed__4	CTCC	1952	4	-	Petroselinum hortense
AsMADSMADS2	RY-element	CATGCATG	1879	8	-	Helianthus annuus	cis-acting regulatory element involved in seed-specific regulation
AsMADSMADS2	Unnamed__1	CGTGG	614	5	+	Zea mays
AsMADSMADS2	A-box	CCGTCC	1551	6	+	Petroselinum crispum	cis-acting regulatory element
AsMADSMADS2	TGACG-motif	TGACG	8	5	+	Hordeum vulgare	cis-acting regulatory element involved in the MeJA-responsiveness
AsMADSMADS2	TGACG-motif	TGACG	237	5	+	Hordeum vulgare	cis-acting regulatory element involved in the MeJA-responsiveness
AsMADSMADS2	TGACG-motif	TGACG	393	5	+	Hordeum vulgare	cis-acting regulatory element involved in the MeJA-responsiveness
AsMADSMADS2	TGACG-motif	TGACG	947	5	-	Hordeum vulgare	cis-acting regulatory element involved in the MeJA-responsiveness
AsMADSMADS2	TGACG-motif	TGACG	1239	5	-	Hordeum vulgare	cis-acting regulatory element involved in the MeJA-responsiveness
AsMADSMADS2	GC-motif	CCCCCG	1604	6	-	Zea mays	enhancer-like element involved in anoxic specific inducibility
AsMADSMADS2	G-Box	CACGTG	300	6	+	Pisum sativum	cis-acting regulatory element involved in light responsiveness
AsMADSMADS2	G-Box	CACGTG	598	6	+	Pisum sativum	cis-acting regulatory element involved in light responsiveness
AsMADSMADS2	G-Box	CACGTG	730	6	+	Pisum sativum	cis-acting regulatory element involved in light responsiveness
AsMADSMADS2	MYB recognition site	CCGTTG	1808	6	-	Arabidopsis thaliana
AsMADSMADS2	AAGAA-motif	GAAAGAA	652	7	-	Avena sativa
AsMADSMADS2	I-box	GTATAAGGCC	327	9	-	Larix laricina	part of a light responsive element
AsMADSMADS2	I-box	gGATAAGGTG	443	9	+	Zea mays	part of a light responsive element
AsMADSMADS2	I-box	atGATAAGGTC	1145	10	-	Helianthus annuus	part of a light responsive element
AsMADSMADS2	GATA-motif	GATAGGA	1005	7	-	Arabidopsis thaliana	part of a light responsive element
AsMADSMADS2	G-box	CACGTG	300	6	+	Arabidopsis thaliana	cis-acting regulatory element involved in light responsiveness
AsMADSMADS2	G-box	CACGTG	598	6	+	Arabidopsis thaliana	cis-acting regulatory element involved in light responsiveness
AsMADSMADS2	G-box	CACGTG	730	6	+	Arabidopsis thaliana	cis-acting regulatory element involved in light responsiveness
AsMADSMADS2	AT~TATA-box	TATATA	428	6	+	Arabidopsis thaliana
AsMADSMADS2	AT~TATA-box	TATATAAA	1036	8	-	Arabidopsis thaliana
AsMADSMADS2	AT~TATA-box	TATATA	1038	6	-	Arabidopsis thaliana
AsMADSMADS2	AT~TATA-box	TATATA	1284	6	-	Arabidopsis thaliana
AsMADSMADS2	AT~TATA-box	TATATA	1286	6	-	Arabidopsis thaliana
AsMADSMADS2	P-box	CCTTTTG	1424	7	+	Oryza sativa	gibberellin-responsive element
AsMADSMADS2	MYB	CAACAG	313	6	+	Arabidopsis thaliana
AsMADSMADS2	MYB	CAACCA	520	6	-	Arabidopsis thaliana
AsMADSMADS2	MYB	TAACCA	710	6	+	Arabidopsis thaliana
AsMADSMADS2	MYB	TAACCA	1793	6	-	Arabidopsis thaliana
AsMADSMADS2	ABRE	CACGTG	300	6	+	Arabidopsis thaliana	cis-acting element involved in the abscisic acid responsiveness
AsMADSMADS2	ABRE	ACGTG	301	5	+	Arabidopsis thaliana	cis-acting element involved in the abscisic acid responsiveness
AsMADSMADS2	ABRE	CACGTG	598	6	+	Arabidopsis thaliana	cis-acting element involved in the abscisic acid responsiveness
AsMADSMADS2	ABRE	ACGTG	599	5	+	Arabidopsis thaliana	cis-acting element involved in the abscisic acid responsiveness
AsMADSMADS2	ABRE	CACGTG	730	6	+	Arabidopsis thaliana	cis-acting element involved in the abscisic acid responsiveness
AsMADSMADS2	ABRE	ACGTG	731	5	+	Arabidopsis thaliana	cis-acting element involved in the abscisic acid responsiveness
AsMADSMADS2	Myb-binding site	CAACAG	313	6	+	Nicotiana tabacum
AsMADSMADS3	Unnamed__1	CGTGG	326	5	-	Zea mays
AsMADSMADS3	Unnamed__1	CGTGG	453	5	-	Zea mays
AsMADSMADS3	Unnamed__1	CGTGG	1013	5	-	Zea mays
AsMADSMADS3	Unnamed__1	CGTGG	1211	5	-	Zea mays
AsMADSMADS3	Unnamed__1	CGTGG	1310	5	+	Zea mays
AsMADSMADS3	Unnamed__1	CGTGG	1495	5	-	Zea mays
AsMADSMADS3	Unnamed__1	CGTGG	1518	5	-	Zea mays
AsMADSMADS3	Unnamed__1	CGTGG	1798	5	+	Zea mays
AsMADSMADS3	Unnamed__1	CGTGG	1831	5	+	Zea mays
AsMADSMADS3	Unnamed__1	CGTGG	1896	5	+	Zea mays
AsMADSMADS3	Pc-CMA2c	GCCCACGCA	1894	9	-	Pisum sativum	part of a light responsive element
AsMADSMADS3	DRE core	GCCGAC	672	6	-	Arabidopsis thaliana
AsMADSMADS3	DRE core	GCCGAC	849	6	+	Arabidopsis thaliana
AsMADSMADS3	DRE core	GCCGAC	992	6	-	Arabidopsis thaliana
AsMADSMADS3	DRE core	GCCGAC	1177	6	-	Arabidopsis thaliana
AsMADSMADS3	GC-motif	CCCCCG	881	6	+	Zea mays	enhancer-like element involved in anoxic specific inducibility
AsMADSMADS3	GC-motif	CCCCCG	1716	6	+	Zea mays	enhancer-like element involved in anoxic specific inducibility
AsMADSMADS3	GC-motif	CCCCCG	1838	6	-	Zea mays	enhancer-like element involved in anoxic specific inducibility
AsMADSMADS3	TGACG-motif	TGACG	240	5	-	Hordeum vulgare	cis-acting regulatory element involved in the MeJA-responsiveness
AsMADSMADS3	TGACG-motif	TGACG	429	5	+	Hordeum vulgare	cis-acting regulatory element involved in the MeJA-responsiveness
AsMADSMADS3	TGACG-motif	TGACG	627	5	-	Hordeum vulgare	cis-acting regulatory element involved in the MeJA-responsiveness
AsMADSMADS3	TGACG-motif	TGACG	988	5	+	Hordeum vulgare	cis-acting regulatory element involved in the MeJA-responsiveness
AsMADSMADS3	TGACG-motif	TGACG	1200	5	+	Hordeum vulgare	cis-acting regulatory element involved in the MeJA-responsiveness
AsMADSMADS3	A-box	CCGTCC	1499	6	-	Petroselinum crispum	cis-acting regulatory element
AsMADSMADS3	WRE3	CCACCT	1326	6	+	Pisum sativum
AsMADSMADS3	Unnamed__4	CTCC	36	4	-	Petroselinum hortense
AsMADSMADS3	Unnamed__4	CTCC	50	4	-	Petroselinum hortense
AsMADSMADS3	Unnamed__4	CTCC	151	4	-	Petroselinum hortense
AsMADSMADS3	Unnamed__4	CTCC	248	4	-	Petroselinum hortense
AsMADSMADS3	Unnamed__4	CTCC	256	4	-	Petroselinum hortense
AsMADSMADS3	Unnamed__4	CTCC	439	4	+	Petroselinum hortense
AsMADSMADS3	Unnamed__4	CTCC	448	4	+	Petroselinum hortense
AsMADSMADS3	Unnamed__4	CTCC	516	4	+	Petroselinum hortense
AsMADSMADS3	Unnamed__4	CTCC	531	4	+	Petroselinum hortense
AsMADSMADS3	Unnamed__4	CTCC	618	4	+	Petroselinum hortense
AsMADSMADS3	Unnamed__4	CTCC	636	4	+	Petroselinum hortense
AsMADSMADS3	Unnamed__4	CTCC	699	4	-	Petroselinum hortense
AsMADSMADS3	Unnamed__4	CTCC	759	4	-	Petroselinum hortense
AsMADSMADS3	Unnamed__4	CTCC	765	4	-	Petroselinum hortense
AsMADSMADS3	Unnamed__4	CTCC	777	4	-	Petroselinum hortense
AsMADSMADS3	Unnamed__4	CTCC	796	4	-	Petroselinum hortense
AsMADSMADS3	Unnamed__4	CTCC	892	4	+	Petroselinum hortense
AsMADSMADS3	Unnamed__4	CTCC	976	4	-	Petroselinum hortense
AsMADSMADS3	Unnamed__4	CTCC	1021	4	-	Petroselinum hortense
AsMADSMADS3	Unnamed__4	CTCC	1044	4	-	Petroselinum hortense
AsMADSMADS3	Unnamed__4	CTCC	1244	4	+	Petroselinum hortense
AsMADSMADS3	Unnamed__4	CTCC	1330	4	+	Petroselinum hortense
AsMADSMADS3	Unnamed__4	CTCC	1477	4	-	Petroselinum hortense
AsMADSMADS3	Unnamed__4	CTCC	1515	4	+	Petroselinum hortense
AsMADSMADS3	Unnamed__4	CTCC	1560	4	+	Petroselinum hortense
AsMADSMADS3	Unnamed__4	CTCC	1566	4	+	Petroselinum hortense
AsMADSMADS3	Unnamed__4	CTCC	1569	4	+	Petroselinum hortense
AsMADSMADS3	Unnamed__4	CTCC	1581	4	+	Petroselinum hortense
AsMADSMADS3	Unnamed__4	CTCC	1679	4	+	Petroselinum hortense
AsMADSMADS3	Unnamed__4	CTCC	1688	4	+	Petroselinum hortense
AsMADSMADS3	Unnamed__4	CTCC	1740	4	+	Petroselinum hortense
AsMADSMADS3	Unnamed__4	CTCC	1763	4	+	Petroselinum hortense
AsMADSMADS3	Unnamed__4	CTCC	1861	4	+	Petroselinum hortense
AsMADSMADS3	Unnamed__4	CTCC	1906	4	+	Petroselinum hortense
AsMADSMADS3	Unnamed__4	CTCC	1959	4	-	Petroselinum hortense
AsMADSMADS3	Unnamed__4	CTCC	1993	4	+	Petroselinum hortense
AsMADSMADS3	Unnamed__2	AACCTAACCT	399	9	-	Petroselinum hortense
AsMADSMADS3	Unnamed__2	CCCCGG	1908	6	-	Zea mays
AsMADSMADS3	MRE	AACCTAA	402	7	-	Petroselinum crispum	MYB binding site involved in light responsiveness
AsMADSMADS3	LTR	CCGAAA	980	6	+	Hordeum vulgare	cis-acting element involved in low-temperature responsiveness
AsMADSMADS3	AT~TATA-box	TATATA	23	6	+	Arabidopsis thaliana
AsMADSMADS3	G-box	TACGTG	58	6	-	Arabidopsis thaliana	cis-acting regulatory element involved in light responsiveness
AsMADSMADS3	G-box	CACGTC	327	6	+	Zea mays	cis-acting regulatory element involved in light responsiveness
AsMADSMADS3	G-box	TACGTG	1105	6	-	Arabidopsis thaliana	cis-acting regulatory element involved in light responsiveness
AsMADSMADS3	G-box	TACGTG	1137	6	-	Arabidopsis thaliana	cis-acting regulatory element involved in light responsiveness
AsMADSMADS3	ABRE	ACGTG	58	5	-	Arabidopsis thaliana	cis-acting element involved in the abscisic acid responsiveness
AsMADSMADS3	ABRE	ACGTG	327	5	-	Arabidopsis thaliana	cis-acting element involved in the abscisic acid responsiveness
AsMADSMADS3	ABRE	ACGTG	1105	5	-	Arabidopsis thaliana	cis-acting element involved in the abscisic acid responsiveness
AsMADSMADS3	ABRE	CGTACGTGCA	1107	9	+	Hordeum vulgare	cis-acting element involved in the abscisic acid responsiveness
AsMADSMADS3	ABRE	ACGTG	1137	5	-	Arabidopsis thaliana	cis-acting element involved in the abscisic acid responsiveness
AsMADSMADS3	ABRE	CGTACGTGCA	1426	9	-	Hordeum vulgare	cis-acting element involved in the abscisic acid responsiveness
AsMADSMADS3	ABRE	GCCGCGTGGC	1794	9	+	Oryza sativa	cis-acting element involved in the abscisic acid responsiveness
AsMADSMADS3	ABRE	GCCGCGTGGC	1882	9	+	Oryza sativa	cis-acting element involved in the abscisic acid responsiveness
AsMADSMADS3	MYB	CAACCA	1323	6	+	Arabidopsis thaliana
AsMADSMADS3	MYB	TAACCA	1334	6	+	Arabidopsis thaliana
AsMADSMADS3	MYB	CAACCA	1342	6	+	Arabidopsis thaliana
AsMADSMADS3	MYB	CAACCA	1923	6	-	Arabidopsis thaliana
AsMADSMADS3	MYB recognition site	CCGTTG	1039	6	+	Arabidopsis thaliana
AsMADSMADS3	AAGAA-motif	GAAAGAA	1252	7	+	Avena sativa
AsMADSMADS3	ABRE4	CACGTA	58	6	+	Zea mays
AsMADSMADS3	ABRE4	CACGTA	1105	6	+	Zea mays
AsMADSMADS3	ABRE4	CACGTA	1137	6	+	Zea mays
AsMADSMADS3	Sp1	GGGCGG	41	6	+	Oryza sativa	light responsive element
AsMADSMADS3	Sp1	GGGCGG	491	6	+	Oryza sativa	light responsive element
AsMADSMADS3	Sp1	GGGCGG	1592	6	-	Oryza sativa	light responsive element
AsMADSMADS3	STRE	AGGGG	38	5	+	Arabidopsis thaliana
AsMADSMADS3	STRE	AGGGG	783	5	+	Arabidopsis thaliana
AsMADSMADS3	STRE	AGGGG	1121	5	-	Arabidopsis thaliana
AsMADSMADS3	STRE	AGGGG	1150	5	-	Arabidopsis thaliana
AsMADSMADS3	STRE	AGGGG	1509	5	-	Arabidopsis thaliana
AsMADSMADS3	STRE	AGGGG	1557	5	-	Arabidopsis thaliana
AsMADSMADS3	STRE	AGGGG	1681	5	-	Arabidopsis thaliana
AsMADSMADS3	STRE	AGGGG	1692	5	-	Arabidopsis thaliana
AsMADSMADS3	STRE	AGGGG	1760	5	-	Arabidopsis thaliana
AsMADSMADS3	STRE	AGGGG	1995	5	-	Arabidopsis thaliana
AsMADSMADS3	CAAT-box	CAAT	90	4	-	Nicotiana glutinosa
AsMADSMADS3	CAAT-box	CAAT	106	4	-	Nicotiana glutinosa
AsMADSMADS3	CAAT-box	CAAT	222	4	-	Nicotiana glutinosa
AsMADSMADS3	CAAT-box	CAAT	282	4	-	Nicotiana glutinosa
AsMADSMADS3	CAAT-box	CCAAT	306	5	-	Arabidopsis thaliana	common cis-acting element in promoter and enhancer regions
AsMADSMADS3	CAAT-box	CCAAT	902	5	-	Arabidopsis thaliana	common cis-acting element in promoter and enhancer regions
AsMADSMADS3	CAAT-box	CAAAT	952	5	+	Pisum sativum	common cis-acting element in promoter and enhancer regions
AsMADSMADS3	CAAT-box	CAAAT	958	5	+	Pisum sativum	common cis-acting element in promoter and enhancer regions
AsMADSMADS3	CAAT-box	CCCAATTT	959	8	-	Arabidopsis thaliana	common cis-acting element in promoter and enhancer regions
AsMADSMADS3	CAAT-box	CCAAT	961	5	-	Arabidopsis thaliana	common cis-acting element in promoter and enhancer regions
AsMADSMADS3	CAAT-box	CAAT	986	4	-	Nicotiana glutinosa
AsMADSMADS3	CAAT-box	CAAT	1198	4	-	Nicotiana glutinosa
AsMADSMADS3	CAAT-box	CAACCAACTCC	1323	10	+	Arabidopsis thaliana	common cis-acting element in promoter and enhancer regions
AsMADSMADS3	CAAT-box	CAAAT	1407	5	+	Pisum sativum	common cis-acting element in promoter and enhancer regions
AsMADSMADS3	CAAT-box	CAAT	1490	4	+	Nicotiana glutinosa
AsMADSMADS3	CAAT-box	CAAT	1815	4	+	Nicotiana glutinosa
AsMADSMADS3	CAAT-box	CCAAT	1953	5	+	Arabidopsis thaliana	common cis-acting element in promoter and enhancer regions
AsMADSMADS3	CAAT-box	CAAT	1954	4	+	Nicotiana glutinosa
AsMADSMADS3	CCAAT-box	CAACGG	1039	6	-	Hordeum vulgare	MYBHv1 binding site
AsMADSMADS3	CCGTCC motif	CCGTCC	1499	6	-	Nicotiana tabacum
AsMADSMADS3	MYC	CATGTG	486	6	+	Arabidopsis thaliana
AsMADSMADS3	CAT-box	GCCACT	334	6	-	Arabidopsis thaliana	cis-acting regulatory element related to meristem expression
AsMADSMADS3	ABRE3a	TACGTG	58	6	-	Zea mays
AsMADSMADS3	ABRE3a	TACGTG	1105	6	-	Zea mays
AsMADSMADS3	ABRE3a	TACGTG	1137	6	-	Zea mays
AsMADSMADS3	MBS	CAACTG	1086	6	+	Arabidopsis thaliana	MYB binding site involved in drought-inducibility
AsMADSMADS3	MYB-like sequence	TAACCA	1334	6	+	Arabidopsis thaliana
AsMADSMADS3	CGTCA-motif	CGTCA	240	5	+	Hordeum vulgare	cis-acting regulatory element involved in the MeJA-responsiveness
AsMADSMADS3	CGTCA-motif	CGTCA	429	5	-	Hordeum vulgare	cis-acting regulatory element involved in the MeJA-responsiveness
AsMADSMADS3	CGTCA-motif	CGTCA	627	5	+	Hordeum vulgare	cis-acting regulatory element involved in the MeJA-responsiveness
AsMADSMADS3	CGTCA-motif	CGTCA	988	5	-	Hordeum vulgare	cis-acting regulatory element involved in the MeJA-responsiveness
AsMADSMADS3	CGTCA-motif	CGTCA	1200	5	-	Hordeum vulgare	cis-acting regulatory element involved in the MeJA-responsiveness
AsMADSMADS3	TATA-box	TATATA	23	6	+	Arabidopsis thaliana	core promoter element around -30 of transcription start
AsMADSMADS3	TATA-box	ATATAA	24	6	+	Brassica oleracea	core promoter element around -30 of transcription start
AsMADSMADS3	TATA-box	TATA	25	4	+	Arabidopsis thaliana	core promoter element around -30 of transcription start
AsMADSMADS3	TATA-box	TATAAAA	1269	7	-	Pisum sativum	core promoter element around -30 of transcription start
AsMADSMADS3	TATA-box	TATAAA	1270	6	-	Helianthus annuus	core promoter element around -30 of transcription start
AsMADSMADS3	TATA-box	TATAA	1271	5	-	Arabidopsis thaliana	core promoter element around -30 of transcription start
AsMADSMADS3	TATA-box	TATA	1272	4	-	Arabidopsis thaliana	core promoter element around -30 of transcription start
AsMADSMADS3	Myb	CAACTG	1086	6	+	Arabidopsis thaliana
AsMADSMADS3	as-1	TGACG	240	5	-	Arabidopsis thaliana
AsMADSMADS3	as-1	TGACG	429	5	+	Arabidopsis thaliana
AsMADSMADS3	as-1	TGACG	627	5	-	Arabidopsis thaliana
AsMADSMADS3	as-1	TGACG	988	5	+	Arabidopsis thaliana
AsMADSMADS3	as-1	TGACG	1200	5	+	Arabidopsis thaliana
AsMADSMADS3		motif_sequence	95	4	+	organism	short_function
AsMADSMADS3		motif_sequence	112	4	+	organism	short_function
AsMADSMADS3		motif_sequence	162	4	+	organism	short_function
AsMADSMADS3		motif_sequence	248	4	-	organism	short_function
AsMADSMADS3		motif_sequence	256	4	-	organism	short_function
AsMADSMADS3		motif_sequence	379	4	+	organism	short_function
AsMADSMADS3		motif_sequence	387	4	-	organism	short_function
AsMADSMADS3		motif_sequence	415	4	-	organism	short_function
AsMADSMADS3		motif_sequence	499	4	+	organism	short_function
AsMADSMADS3		motif_sequence	634	4	+	organism	short_function
AsMADSMADS3		motif_sequence	741	4	+	organism	short_function
AsMADSMADS3		motif_sequence	1021	4	-	organism	short_function
AsMADSMADS3		motif_sequence	1108	4	-	organism	short_function
AsMADSMADS3		motif_sequence	1384	4	-	organism	short_function
AsMADSMADS3		motif_sequence	1401	4	-	organism	short_function
AsMADSMADS3		motif_sequence	1632	4	+	organism	short_function
AsMADSMADS3		motif_sequence	1730	4	+	organism	short_function
AsMADSMADS3		motif_sequence	1735	4	+	organism	short_function
AsMADSMADS3		motif_sequence	1766	4	+	organism	short_function
AsMADSMADS3	CCGTCC-box	CCGTCC	1499	6	-	Petroselinum hortense
AsMADSMADS3	TCT-motif	TCTTAC	1029	6	+	Arabidopsis thaliana	part of a light responsive element
AsMADSMADS4	Unnamed__2	CCCCGG	1635	6	+	Zea mays
AsMADSMADS4	Unnamed__4	CTCC	98	4	-	Petroselinum hortense
AsMADSMADS4	Unnamed__4	CTCC	131	4	-	Petroselinum hortense
AsMADSMADS4	Unnamed__4	CTCC	134	4	-	Petroselinum hortense
AsMADSMADS4	Unnamed__4	CTCC	201	4	-	Petroselinum hortense
AsMADSMADS4	Unnamed__4	CTCC	363	4	+	Petroselinum hortense
AsMADSMADS4	Unnamed__4	CTCC	411	4	+	Petroselinum hortense
AsMADSMADS4	Unnamed__4	CTCC	491	4	+	Petroselinum hortense
AsMADSMADS4	Unnamed__4	CTCC	813	4	-	Petroselinum hortense
AsMADSMADS4	Unnamed__4	CTCC	841	4	+	Petroselinum hortense
AsMADSMADS4	Unnamed__4	CTCC	987	4	-	Petroselinum hortense
AsMADSMADS4	Unnamed__4	CTCC	1181	4	+	Petroselinum hortense
AsMADSMADS4	Unnamed__4	CTCC	1188	4	+	Petroselinum hortense
AsMADSMADS4	Unnamed__4	CTCC	1458	4	+	Petroselinum hortense
AsMADSMADS4	Unnamed__4	CTCC	1580	4	-	Petroselinum hortense
AsMADSMADS4	Unnamed__4	CTCC	1619	4	-	Petroselinum hortense
AsMADSMADS4	Unnamed__4	CTCC	1640	4	-	Petroselinum hortense
AsMADSMADS4	Unnamed__4	CTCC	1649	4	-	Petroselinum hortense
AsMADSMADS4	Unnamed__4	CTCC	1831	4	+	Petroselinum hortense
AsMADSMADS4	Unnamed__4	CTCC	1865	4	+	Petroselinum hortense
AsMADSMADS4	Unnamed__4	CTCC	1877	4	+	Petroselinum hortense
AsMADSMADS4	Unnamed__4	CTCC	1938	4	+	Petroselinum hortense
AsMADSMADS4	Unnamed__4	CTCC	1945	4	+	Petroselinum hortense
AsMADSMADS4	Unnamed__4	CTCC	1950	4	+	Petroselinum hortense
AsMADSMADS4	Unnamed__4	CTCC	1953	4	+	Petroselinum hortense
AsMADSMADS4	Unnamed__4	CTCC	1956	4	+	Petroselinum hortense
AsMADSMADS4	Unnamed__4	CTCC	1972	4	+	Petroselinum hortense
AsMADSMADS4	AC-I	(T/C)C(T/C)(C/T)ACC(T/C)ACC	1878	9	+	Phaseolus vulgaris
AsMADSMADS4	TGA-element	AACGAC	1273	6	-	Brassica oleracea	auxin-responsive element
AsMADSMADS4	TGA-element	AACGAC	1414	6	-	Brassica oleracea	auxin-responsive element
AsMADSMADS4	DRE core	GCCGAC	1589	6	-	Arabidopsis thaliana
AsMADSMADS4	DRE core	GCCGAC	1602	6	+	Arabidopsis thaliana
AsMADSMADS4	E2Fb	TTTGCCGC	1858	8	+	Nicotiana tabacum
AsMADSMADS4	Unnamed__1	CGTGG	493	5	-	Zea mays
AsMADSMADS4	Unnamed__1	CGTGG	1888	5	-	Zea mays
AsMADSMADS4	AE-box	AGAAACAA	1024	8	+	Arabidopsis thaliana	part of a module for light response
AsMADSMADS4	AE-box	AGAAACAA	1157	8	+	Arabidopsis thaliana	part of a module for light response
AsMADSMADS4	WRE3	CCACCT	175	6	-	Pisum sativum
AsMADSMADS4	WRE3	CCACCT	1833	6	+	Pisum sativum
AsMADSMADS4	3-AF3 binding site	CACTATCTAAC	1388	10	-	Pisum sativum	part of a conserved DNA module array (CMA3)
AsMADSMADS4	AAGAA-motif	GAAAGAA	261	7	+	Avena sativa
AsMADSMADS4	G-box	CACGAC	268	6	-	Zea mays	cis-acting regulatory element involved in light responsiveness
AsMADSMADS4	G-box	CACGTC	452	6	-	Zea mays	cis-acting regulatory element involved in light responsiveness
AsMADSMADS4	G-box	CACGAC	1738	6	-	Zea mays	cis-acting regulatory element involved in light responsiveness
AsMADSMADS4	G-box	GCCACGTGGA	1832	9	-	Arabidopsis thaliana	cis-acting regulatory element involved in light responsiveness
AsMADSMADS4	AT~TATA-box	TATATA	1466	6	-	Arabidopsis thaliana
AsMADSMADS4	ATC-motif	AGTAATCT	22	8	+	Spinacia oleracea	part of a conserved DNA module involved in light responsiveness
AsMADSMADS4	ERE	ATTTCATA	1008	8	-	Nicotiana glutinos
AsMADSMADS4	MYB	CAACCA	141	6	+	Arabidopsis thaliana
AsMADSMADS4	MYB	CAACCA	367	6	+	Arabidopsis thaliana
AsMADSMADS4	MYB	TAACCA	1130	6	+	Arabidopsis thaliana
AsMADSMADS4	MYB	CAACCA	1243	6	+	Arabidopsis thaliana
AsMADSMADS4	ABRE	ACGTG	453	5	+	Arabidopsis thaliana	cis-acting element involved in the abscisic acid responsiveness
AsMADSMADS4	ABRE	TACGGTC	1269	7	+	Arabidopsis thaliana	cis-acting element involved in the abscisic acid responsiveness
AsMADSMADS4	ABRE	AACCCGG	1614	7	+	Arabidopsis thaliana	cis-acting element involved in the abscisic acid responsiveness
AsMADSMADS4	HD-Zip 1	CAAT(A/T)ATTG	1029	8.5	-	Arabidopsis thaliana	element involved in differentiation of the palisade mesophyll cells
AsMADSMADS4	CAT-box	GCCACT	989	6	-	Arabidopsis thaliana	cis-acting regulatory element related to meristem expression
AsMADSMADS4	MYC	CATGTG	248	6	+	Arabidopsis thaliana
AsMADSMADS4	MYC	CATTTG	514	6	+	Arabidopsis thaliana
AsMADSMADS4	MYC	CATGTG	1808	6	-	Arabidopsis thaliana
AsMADSMADS4	ARE	AAACCA	567	6	-	Zea mays	cis-acting regulatory element essential for the anaerobic induction
AsMADSMADS4	ARE	AAACCA	591	6	-	Zea mays	cis-acting regulatory element essential for the anaerobic induction
AsMADSMADS4	W box	TTGACC	1895	6	+	Arabidopsis thaliana
AsMADSMADS4	W box	TTGACC	1904	6	+	Arabidopsis thaliana
AsMADSMADS4	TATC-box	TATCCCA	1696	7	-	Oryza sativa	cis-acting element involved in gibberellin-responsiveness
AsMADSMADS4	GCN4_motif	TGAGTCA	1225	7	-	Oryza sativa	cis-regulatory element involved in endosperm expression
AsMADSMADS4	AuxRR-core	GGTCCAT	159	7	-	Nicotiana tabacum	cis-acting regulatory element involved in auxin responsiveness
AsMADSMADS4	AuxRR-core	GGTCCAT	1811	7	-	Nicotiana tabacum	cis-acting regulatory element involved in auxin responsiveness
AsMADSMADS4	STRE	AGGGG	1190	5	-	Arabidopsis thaliana
AsMADSMADS4	STRE	AGGGG	1756	5	+	Arabidopsis thaliana
AsMADSMADS4	STRE	AGGGG	1947	5	-	Arabidopsis thaliana
AsMADSMADS4	STRE	AGGGG	1994	5	-	Arabidopsis thaliana
AsMADSMADS4	CAAT-box	CAAT	11	4	+	Nicotiana glutinosa
AsMADSMADS4	CAAT-box	CAAT	30	4	+	Nicotiana glutinosa
AsMADSMADS4	CAAT-box	CAAAT	71	5	+	Pisum sativum	common cis-acting element in promoter and enhancer regions
AsMADSMADS4	CAAT-box	CAAT	241	4	-	Nicotiana glutinosa
AsMADSMADS4	CAAT-box	CAAT	471	4	-	Nicotiana glutinosa
AsMADSMADS4	CAAT-box	CAAAT	515	5	-	Pisum sativum	common cis-acting element in promoter and enhancer regions
AsMADSMADS4	CAAT-box	CAAT	580	4	-	Nicotiana glutinosa
AsMADSMADS4	CAAT-box	CAAT	827	4	+	Nicotiana glutinosa
AsMADSMADS4	CAAT-box	CAAT	856	4	+	Nicotiana glutinosa
AsMADSMADS4	CAAT-box	CAAT	869	4	+	Nicotiana glutinosa
AsMADSMADS4	CAAT-box	CAAT	876	4	+	Nicotiana glutinosa
AsMADSMADS4	CAAT-box	CAAAT	906	5	-	Pisum sativum	common cis-acting element in promoter and enhancer regions
AsMADSMADS4	CAAT-box	CAAAT	1017	5	+	Pisum sativum	common cis-acting element in promoter and enhancer regions
AsMADSMADS4	CAAT-box	CAAT	1029	4	+	Nicotiana glutinosa
AsMADSMADS4	CAAT-box	CAAT	1034	4	-	Nicotiana glutinosa
AsMADSMADS4	CAAT-box	CAAAT	1041	5	-	Pisum sativum	common cis-acting element in promoter and enhancer regions
AsMADSMADS4	CAAT-box	CAAAT	1084	5	+	Pisum sativum	common cis-acting element in promoter and enhancer regions
AsMADSMADS4	CAAT-box	CAAAT	1101	5	-	Pisum sativum	common cis-acting element in promoter and enhancer regions
AsMADSMADS4	CAAT-box	CAAT	1126	4	+	Nicotiana glutinosa
AsMADSMADS4	CAAT-box	CAAT	1144	4	+	Nicotiana glutinosa
AsMADSMADS4	CAAT-box	CAAAT	1169	5	+	Pisum sativum	common cis-acting element in promoter and enhancer regions
AsMADSMADS4	CAAT-box	CAAT	1217	4	+	Nicotiana glutinosa
AsMADSMADS4	CAAT-box	CAAT	1265	4	+	Nicotiana glutinosa
AsMADSMADS4	CAAT-box	CAAT	1294	4	-	Nicotiana glutinosa
AsMADSMADS4	CAAT-box	CAAT	1332	4	-	Nicotiana glutinosa
AsMADSMADS4	CAAT-box	CAAAT	1339	5	-	Pisum sativum	common cis-acting element in promoter and enhancer regions
AsMADSMADS4	CAAT-box	CCAAT	1541	5	+	Arabidopsis thaliana	common cis-acting element in promoter and enhancer regions
AsMADSMADS4	CAAT-box	CAAT	1542	4	+	Nicotiana glutinosa
AsMADSMADS4	CAAT-box	CAAT	1903	4	-	Nicotiana glutinosa
AsMADSMADS4		motif_sequence	134	4	-	organism	short_function
AsMADSMADS4		motif_sequence	249	4	+	organism	short_function
AsMADSMADS4		motif_sequence	291	4	-	organism	short_function
AsMADSMADS4		motif_sequence	467	4	-	organism	short_function
AsMADSMADS4		motif_sequence	542	4	-	organism	short_function
AsMADSMADS4		motif_sequence	839	4	+	organism	short_function
AsMADSMADS4		motif_sequence	860	4	+	organism	short_function
AsMADSMADS4		motif_sequence	1179	4	+	organism	short_function
AsMADSMADS4		motif_sequence	1186	4	+	organism	short_function
AsMADSMADS4		motif_sequence	1777	4	+	organism	short_function
AsMADSMADS4		motif_sequence	1807	4	-	organism	short_function
AsMADSMADS4		motif_sequence	1936	4	+	organism	short_function
AsMADSMADS4	Box 4	ATTAAT	5	6	+	Petroselinum crispum	part of a conserved DNA module involved in light responsiveness
AsMADSMADS4	Box 4	ATTAAT	235	6	+	Petroselinum crispum	part of a conserved DNA module involved in light responsiveness
AsMADSMADS4	MBS	CAACTG	391	6	+	Arabidopsis thaliana	MYB binding site involved in drought-inducibility
AsMADSMADS4	Myb	CAACTG	391	6	+	Arabidopsis thaliana
AsMADSMADS4	Myb	TAACTG	773	6	+	Arabidopsis thaliana
AsMADSMADS4	GT1-motif	GGTTAAT	1128	7	-	Avena sativa	light responsive element
AsMADSMADS4	GT1-motif	GGTTAA	1129	6	-	Arabidopsis thaliana	light responsive element
AsMADSMADS4	TATA-box	TATAA	651	5	-	Arabidopsis thaliana	core promoter element around -30 of transcription start
AsMADSMADS4	TATA-box	TATA	652	4	+	Arabidopsis thaliana	core promoter element around -30 of transcription start
AsMADSMADS4	TATA-box	TATA	796	4	+	Arabidopsis thaliana	core promoter element around -30 of transcription start
AsMADSMADS4	TATA-box	TACAAAA	831	7	-	Oryza sativa	core promoter element around -30 of transcription start
AsMADSMADS4	TATA-box	ATATAA	845	6	+	Brassica oleracea	core promoter element around -30 of transcription start
AsMADSMADS4	TATA-box	TATA	846	4	+	Arabidopsis thaliana	core promoter element around -30 of transcription start
AsMADSMADS4	TATA-box	TATA	1152	4	-	Arabidopsis thaliana	core promoter element around -30 of transcription start
AsMADSMADS4	TATA-box	TATA	1452	4	-	Arabidopsis thaliana	core promoter element around -30 of transcription start
AsMADSMADS4	TATA-box	ATTATA	1464	6	+	Brassica napus	core promoter element around -30 of transcription start
AsMADSMADS4	TATA-box	TATATAA	1465	7	-	Arabidopsis thaliana	core promoter element around -30 of transcription start
AsMADSMADS4	TATA-box	TATATA	1466	6	-	Arabidopsis thaliana	core promoter element around -30 of transcription start
AsMADSMADS4	TATA-box	TATA	1468	4	-	Arabidopsis thaliana	core promoter element around -30 of transcription start
AsMADSMADS4	TATA-box	TATA	1521	4	-	Arabidopsis thaliana	core promoter element around -30 of transcription start
AsMADSMADS4	TATA-box	TATACA	1771	6	-	Helianthus annuus	core promoter element around -30 of transcription start
AsMADSMADS4	TATA-box	TATA	1773	4	-	Arabidopsis thaliana	core promoter element around -30 of transcription start
AsMADSMADS4	O2-site	GATGA(C/T)(A/G)TG(A/G)	1066	8	+	Zea mays	cis-acting regulatory element involved in zein metabolism regulation
AsMADSMADS4	MYB-like sequence	TAACCA	1130	6	+	Arabidopsis thaliana
AsMADSMADS5	TGA-element	AACGAC	147	6	-	Brassica oleracea	auxin-responsive element
AsMADSMADS5	Unnamed__2	CCCCGG	1752	6	-	Zea mays
AsMADSMADS5	TCA	TCATCTTCAT	1003	9	+	Pisum sativum
AsMADSMADS5	Unnamed__4	CTCC	276	4	+	Petroselinum hortense
AsMADSMADS5	Unnamed__4	CTCC	367	4	+	Petroselinum hortense
AsMADSMADS5	Unnamed__4	CTCC	490	4	-	Petroselinum hortense
AsMADSMADS5	Unnamed__4	CTCC	527	4	-	Petroselinum hortense
AsMADSMADS5	Unnamed__4	CTCC	536	4	+	Petroselinum hortense
AsMADSMADS5	Unnamed__4	CTCC	618	4	+	Petroselinum hortense
AsMADSMADS5	Unnamed__4	CTCC	744	4	+	Petroselinum hortense
AsMADSMADS5	Unnamed__4	CTCC	780	4	-	Petroselinum hortense
AsMADSMADS5	Unnamed__4	CTCC	998	4	+	Petroselinum hortense
AsMADSMADS5	Unnamed__4	CTCC	1179	4	+	Petroselinum hortense
AsMADSMADS5	Unnamed__4	CTCC	1261	4	-	Petroselinum hortense
AsMADSMADS5	Unnamed__4	CTCC	1457	4	-	Petroselinum hortense
AsMADSMADS5	Unnamed__4	CTCC	1510	4	-	Petroselinum hortense
AsMADSMADS5	Unnamed__4	CTCC	1656	4	+	Petroselinum hortense
AsMADSMADS5	Unnamed__4	CTCC	1676	4	+	Petroselinum hortense
AsMADSMADS5	Unnamed__4	CTCC	1746	4	-	Petroselinum hortense
AsMADSMADS5	Unnamed__4	CTCC	1765	4	-	Petroselinum hortense
AsMADSMADS5	Unnamed__4	CTCC	1774	4	+	Petroselinum hortense
AsMADSMADS5	Unnamed__4	CTCC	1780	4	+	Petroselinum hortense
AsMADSMADS5	Unnamed__4	CTCC	1921	4	+	Petroselinum hortense
AsMADSMADS5	Unnamed__4	CTCC	1927	4	+	Petroselinum hortense
AsMADSMADS5	Unnamed__4	CTCC	1982	4	-	Petroselinum hortense
AsMADSMADS5	RY-element	CATGCATG	652	8	+	Helianthus annuus	cis-acting regulatory element involved in seed-specific regulation
AsMADSMADS5	ATCT-motif	AATCTAATCC	671	9	+	Pisum sativum	part of a conserved DNA module involved in light responsiveness
AsMADSMADS5	AE-box	AGAAACAA	454	8	-	Arabidopsis thaliana	part of a module for light response
AsMADSMADS5	WRE3	CCACCT	1713	6	-	Pisum sativum
AsMADSMADS5	TCCC-motif	TCTCCCT	535	7	+	Spinacia oleracea	part of a light responsive element
AsMADSMADS5	TCCC-motif	TCTCCCT	1980	7	-	Spinacia oleracea	part of a light responsive element
AsMADSMADS5	A-box	CCGTCC	1683	6	-	Petroselinum crispum	cis-acting regulatory element
AsMADSMADS5	GC-motif	CCCCCG	1753	6	-	Zea mays	enhancer-like element involved in anoxic specific inducibility
AsMADSMADS5	TGACG-motif	TGACG	329	5	-	Hordeum vulgare	cis-acting regulatory element involved in the MeJA-responsiveness
AsMADSMADS5	TGACG-motif	TGACG	1106	5	+	Hordeum vulgare	cis-acting regulatory element involved in the MeJA-responsiveness
AsMADSMADS5	TGACG-motif	TGACG	1301	5	-	Hordeum vulgare	cis-acting regulatory element involved in the MeJA-responsiveness
AsMADSMADS5	TGACG-motif	TGACG	1975	5	-	Hordeum vulgare	cis-acting regulatory element involved in the MeJA-responsiveness
AsMADSMADS5	TGACG-motif	TGACG	1988	5	+	Hordeum vulgare	cis-acting regulatory element involved in the MeJA-responsiveness
AsMADSMADS5	Box II	CCACGTGGC	1096	9	-	Petroselinum crispum	part of a light responsive element
AsMADSMADS5	Unnamed__1	CGTGG	75	5	-	Zea mays
AsMADSMADS5	Unnamed__1	CGTGG	1092	5	-	Zea mays
AsMADSMADS5	Unnamed__1	GCCACGTGGC	1096	9	-	Petunia sp.
AsMADSMADS5	Unnamed__1	CGTGG	1097	5	-	Zea mays
AsMADSMADS5	Unnamed__1	CGTGG	1100	5	+	Zea mays
AsMADSMADS5	Unnamed__1	CGTGG	1233	5	+	Zea mays
AsMADSMADS5	Unnamed__1	CGTGG	1844	5	+	Zea mays
AsMADSMADS5	ABRE2	CCACGTGG	1097	8	-	Zea mays
AsMADSMADS5	G-Box	CACGTG	1098	6	-	Pisum sativum	cis-acting regulatory element involved in light responsiveness
AsMADSMADS5	G-Box	CACGTT	1827	6	-	Pisum sativum	cis-acting regulatory element involved in light responsiveness
AsMADSMADS5	MYB	TAACCA	23	6	-	Arabidopsis thaliana
AsMADSMADS5	MYB	CAACCA	1533	6	+	Arabidopsis thaliana
AsMADSMADS5	ABRE	CACGTG	1098	6	-	Arabidopsis thaliana	cis-acting element involved in the abscisic acid responsiveness
AsMADSMADS5	ABRE	ACGTG	1099	5	+	Arabidopsis thaliana	cis-acting element involved in the abscisic acid responsiveness
AsMADSMADS5	ABRE	GCAACGTGTC	1825	9	+	Hordeum vulgare	cis-acting element involved in the abscisic acid responsiveness
AsMADSMADS5	ABRE	ACGTG	1828	5	+	Arabidopsis thaliana	cis-acting element involved in the abscisic acid responsiveness
AsMADSMADS5	G-box	GCCACGTGGA	1096	9	+	Arabidopsis thaliana	cis-acting regulatory element involved in light responsiveness
AsMADSMADS5	G-box	CACGTG	1098	6	-	Arabidopsis thaliana	cis-acting regulatory element involved in light responsiveness
AsMADSMADS5	P-box	CCTTTTG	281	7	-	Oryza sativa	gibberellin-responsive element
AsMADSMADS5	ARE	AAACCA	90	6	-	Zea mays	cis-acting regulatory element essential for the anaerobic induction
AsMADSMADS5	ARE	AAACCA	312	6	+	Zea mays	cis-acting regulatory element essential for the anaerobic induction
AsMADSMADS5	W box	TTGACC	47	6	-	Arabidopsis thaliana
AsMADSMADS5	HD-Zip 1	CAAT(A/T)ATTG	13	8	+	Arabidopsis thaliana	element involved in differentiation of the palisade mesophyll cells
AsMADSMADS5	MYC	CATTTG	50	6	-	Arabidopsis thaliana
AsMADSMADS5	MYC	CATTTG	773	6	-	Arabidopsis thaliana
AsMADSMADS5	MYC	CATGTG	1379	6	+	Arabidopsis thaliana
AsMADSMADS5	MYC	CATGTG	1800	6	-	Arabidopsis thaliana
AsMADSMADS5	motif I	gGTACGTGGCG	1229	10	+	Oryza sativa	cis-acting regulatory element root specific
AsMADSMADS5	CAAT-box	CCAAT	12	5	+	Arabidopsis thaliana	common cis-acting element in promoter and enhancer regions
AsMADSMADS5	CAAT-box	CAAT	13	4	+	Nicotiana glutinosa
AsMADSMADS5	CAAT-box	CAAT	18	4	-	Nicotiana glutinosa
AsMADSMADS5	CAAT-box	CAAAT	50	5	+	Pisum sativum	common cis-acting element in promoter and enhancer regions
AsMADSMADS5	CAAT-box	CAAT	143	4	+	Nicotiana glutinosa
AsMADSMADS5	CAAT-box	CAAT	579	4	+	Nicotiana glutinosa
AsMADSMADS5	CAAT-box	CAAT	585	4	-	Nicotiana glutinosa
AsMADSMADS5	CAAT-box	CAAAT	773	5	+	Pisum sativum	common cis-acting element in promoter and enhancer regions
AsMADSMADS5	CAAT-box	CCAAT	821	5	+	Arabidopsis thaliana	common cis-acting element in promoter and enhancer regions
AsMADSMADS5	CAAT-box	CAAT	822	4	+	Nicotiana glutinosa
AsMADSMADS5	CAAT-box	CAAT	856	4	+	Nicotiana glutinosa
AsMADSMADS5	CAAT-box	CAAAT	858	5	-	Pisum sativum	common cis-acting element in promoter and enhancer regions
AsMADSMADS5	CAAT-box	CAAT	870	4	+	Nicotiana glutinosa
AsMADSMADS5	CAAT-box	CAAT	1011	4	-	Nicotiana glutinosa
AsMADSMADS5	CAAT-box	CAAT	1021	4	-	Nicotiana glutinosa
AsMADSMADS5	CAAT-box	CAAT	1437	4	-	Nicotiana glutinosa
AsMADSMADS5	CAAT-box	CCAAT	1454	5	-	Arabidopsis thaliana	common cis-acting element in promoter and enhancer regions
AsMADSMADS5	CAAT-box	CAAT	1466	4	+	Nicotiana glutinosa
AsMADSMADS5	CAAT-box	CAAT	1471	4	+	Nicotiana glutinosa
AsMADSMADS5	CAAT-box	CAAT	1494	4	+	Nicotiana glutinosa
AsMADSMADS5	CAAT-box	CAAAT	1836	5	-	Pisum sativum	common cis-acting element in promoter and enhancer regions
AsMADSMADS5	CAAT-box	CCAAT	1859	5	-	Arabidopsis thaliana	common cis-acting element in promoter and enhancer regions
AsMADSMADS5	CAAT-box	CAAT	1864	4	-	Nicotiana glutinosa
AsMADSMADS5	CAAT-box	CAAT	1986	4	-	Nicotiana glutinosa
AsMADSMADS5	CCGTCC motif	CCGTCC	1683	6	-	Nicotiana tabacum
AsMADSMADS5	STRE	AGGGG	529	5	+	Arabidopsis thaliana
AsMADSMADS5	STRE	AGGGG	1155	5	-	Arabidopsis thaliana
AsMADSMADS5	STRE	AGGGG	1777	5	-	Arabidopsis thaliana
AsMADSMADS5	STRE	AGGGG	1815	5	-	Arabidopsis thaliana
AsMADSMADS5	STRE	AGGGG	1918	5	-	Arabidopsis thaliana
AsMADSMADS5	Box 4	ATTAAT	645	6	+	Petroselinum crispum	part of a conserved DNA module involved in light responsiveness
AsMADSMADS5	Box 4	ATTAAT	1433	6	-	Petroselinum crispum	part of a conserved DNA module involved in light responsiveness
AsMADSMADS5	TCT-motif	TCTTAC	107	6	-	Arabidopsis thaliana	part of a light responsive element
AsMADSMADS5	TCT-motif	TCTTAC	410	6	+	Arabidopsis thaliana	part of a light responsive element
AsMADSMADS5	CCGTCC-box	CCGTCC	1683	6	-	Petroselinum hortense
AsMADSMADS5		motif_sequence	81	4	+	organism	short_function
AsMADSMADS5		motif_sequence	231	4	-	organism	short_function
AsMADSMADS5		motif_sequence	271	4	+	organism	short_function
AsMADSMADS5		motif_sequence	417	4	+	organism	short_function
AsMADSMADS5		motif_sequence	462	4	-	organism	short_function
AsMADSMADS5		motif_sequence	520	4	+	organism	short_function
AsMADSMADS5		motif_sequence	534	4	+	organism	short_function
AsMADSMADS5		motif_sequence	661	4	+	organism	short_function
AsMADSMADS5		motif_sequence	668	4	-	organism	short_function
AsMADSMADS5		motif_sequence	685	4	-	organism	short_function
AsMADSMADS5		motif_sequence	798	4	+	organism	short_function
AsMADSMADS5		motif_sequence	849	4	+	organism	short_function
AsMADSMADS5		motif_sequence	882	4	+	organism	short_function
AsMADSMADS5		motif_sequence	1005	4	+	organism	short_function
AsMADSMADS5		motif_sequence	1327	4	-	organism	short_function
AsMADSMADS5		motif_sequence	1341	4	+	organism	short_function
AsMADSMADS5		motif_sequence	1510	4	-	organism	short_function
AsMADSMADS5		motif_sequence	1772	4	+	organism	short_function
AsMADSMADS5		motif_sequence	1799	4	-	organism	short_function
AsMADSMADS5		motif_sequence	1820	4	-	organism	short_function
AsMADSMADS5		motif_sequence	1982	4	-	organism	short_function
AsMADSMADS5	Myc	TCTCTTA	354	7	+	Arabidopsis thaliana
AsMADSMADS5	CTAG-motif	ACTAGCAGAA	1284	9	-	Avena sativa
AsMADSMADS5	as-1	TGACG	329	5	-	Arabidopsis thaliana
AsMADSMADS5	as-1	TGACG	1106	5	+	Arabidopsis thaliana
AsMADSMADS5	as-1	TGACG	1301	5	-	Arabidopsis thaliana
AsMADSMADS5	as-1	TGACG	1975	5	-	Arabidopsis thaliana
AsMADSMADS5	as-1	TGACG	1988	5	+	Arabidopsis thaliana
AsMADSMADS5	GT1-motif	GGTTAA	1735	6	+	Arabidopsis thaliana	light responsive element
AsMADSMADS5	Myb	TAACTG	785	6	-	Arabidopsis thaliana
AsMADSMADS5	Myb	TAACTG	1891	6	-	Arabidopsis thaliana
AsMADSMADS5	Myb	TAACTG	1911	6	+	Arabidopsis thaliana
AsMADSMADS5	TATA-box	ATTATA	484	6	+	Brassica napus	core promoter element around -30 of transcription start
AsMADSMADS5	TATA-box	TATAA	485	5	-	Arabidopsis thaliana	core promoter element around -30 of transcription start
AsMADSMADS5	TATA-box	TATA	486	4	+	Arabidopsis thaliana	core promoter element around -30 of transcription start
AsMADSMADS5	TATA-box	TATAA	571	5	-	Arabidopsis thaliana	core promoter element around -30 of transcription start
AsMADSMADS5	TATA-box	TATA	572	4	+	Arabidopsis thaliana	core promoter element around -30 of transcription start
AsMADSMADS5	TATA-box	TATA	1444	4	-	Arabidopsis thaliana	core promoter element around -30 of transcription start
AsMADSMADS5	TATA-box	TATACA	1788	6	-	Helianthus annuus	core promoter element around -30 of transcription start
AsMADSMADS5	TATA-box	TATA	1790	4	-	Arabidopsis thaliana	core promoter element around -30 of transcription start
AsMADSMADS5	TATA-box	TATACA	1831	6	-	Helianthus annuus	core promoter element around -30 of transcription start
AsMADSMADS5	TATA-box	TATA	1833	4	-	Arabidopsis thaliana	core promoter element around -30 of transcription start
AsMADSMADS5	O2-site	GATGA(C/T)(A/G)TG(A/G)	556	8	-	Zea mays	cis-acting regulatory element involved in zein metabolism regulation
AsMADSMADS5	CGTCA-motif	CGTCA	329	5	+	Hordeum vulgare	cis-acting regulatory element involved in the MeJA-responsiveness
AsMADSMADS5	CGTCA-motif	CGTCA	1106	5	-	Hordeum vulgare	cis-acting regulatory element involved in the MeJA-responsiveness
AsMADSMADS5	CGTCA-motif	CGTCA	1301	5	+	Hordeum vulgare	cis-acting regulatory element involved in the MeJA-responsiveness
AsMADSMADS5	CGTCA-motif	CGTCA	1975	5	+	Hordeum vulgare	cis-acting regulatory element involved in the MeJA-responsiveness
AsMADSMADS5	CGTCA-motif	CGTCA	1988	5	-	Hordeum vulgare	cis-acting regulatory element involved in the MeJA-responsiveness
AsMADSMADS5	MYB-like sequence	TAACCA	23	6	-	Arabidopsis thaliana
AsMADSMADS6	AT~TATA-box	TATATA	103	6	+	Arabidopsis thaliana
AsMADSMADS6	G-box	CACGAC	49	6	-	Zea mays	cis-acting regulatory element involved in light responsiveness
AsMADSMADS6	G-box	CACGTC	159	6	-	Zea mays	cis-acting regulatory element involved in light responsiveness
AsMADSMADS6	G-box	CACGAC	857	6	+	Zea mays	cis-acting regulatory element involved in light responsiveness
AsMADSMADS6	G-box	CACGTC	1092	6	-	Zea mays	cis-acting regulatory element involved in light responsiveness
AsMADSMADS6	ERE	ATTTCATA	1270	8	+	Nicotiana glutinos
AsMADSMADS6	ERE	ATTTTAAA	1406	8	+	Nicotiana glutinos
AsMADSMADS6	ABRE	ACGTG	160	5	+	Arabidopsis thaliana	cis-acting element involved in the abscisic acid responsiveness
AsMADSMADS6	ABRE	ACGTG	1093	5	+	Arabidopsis thaliana	cis-acting element involved in the abscisic acid responsiveness
AsMADSMADS6	MYB	CAACAG	124	6	+	Arabidopsis thaliana
AsMADSMADS6	MYB	CAACCA	337	6	-	Arabidopsis thaliana
AsMADSMADS6	MYB	CAACCA	1772	6	-	Arabidopsis thaliana
AsMADSMADS6	Myb-binding site	CAACAG	124	6	+	Nicotiana tabacum
AsMADSMADS6	RY-element	CATGCATG	1591	8	-	Helianthus annuus	cis-acting regulatory element involved in seed-specific regulation
AsMADSMADS6	Unnamed__4	CTCC	619	4	+	Petroselinum hortense
AsMADSMADS6	Unnamed__4	CTCC	636	4	-	Petroselinum hortense
AsMADSMADS6	Unnamed__4	CTCC	948	4	-	Petroselinum hortense
AsMADSMADS6	Unnamed__4	CTCC	1005	4	+	Petroselinum hortense
AsMADSMADS6	Unnamed__4	CTCC	1065	4	-	Petroselinum hortense
AsMADSMADS6	Unnamed__4	CTCC	1331	4	+	Petroselinum hortense
AsMADSMADS6	Unnamed__4	CTCC	1540	4	+	Petroselinum hortense
AsMADSMADS6	Unnamed__4	CTCC	1797	4	-	Petroselinum hortense
AsMADSMADS6	MRE	AACCTAA	496	7	+	Petroselinum crispum	MYB binding site involved in light responsiveness
AsMADSMADS6	TCA	TCATCTTCAT	896	9	-	Pisum sativum
AsMADSMADS6	TCA	TCATCTTCAT	1988	9	-	Pisum sativum
AsMADSMADS6	LTR	CCGAAA	1581	6	-	Hordeum vulgare	cis-acting element involved in low-temperature responsiveness
AsMADSMADS6	Unnamed__1	CGTGG	51	5	+	Zea mays
AsMADSMADS6	TGACG-motif	TGACG	440	5	+	Hordeum vulgare	cis-acting regulatory element involved in the MeJA-responsiveness
AsMADSMADS6	TGACG-motif	TGACG	443	5	-	Hordeum vulgare	cis-acting regulatory element involved in the MeJA-responsiveness
AsMADSMADS6	TGACG-motif	TGACG	963	5	-	Hordeum vulgare	cis-acting regulatory element involved in the MeJA-responsiveness
AsMADSMADS6	TGACG-motif	TGACG	1091	5	+	Hordeum vulgare	cis-acting regulatory element involved in the MeJA-responsiveness
AsMADSMADS6	WRE3	CCACCT	62	6	+	Pisum sativum
AsMADSMADS6	as-1	TGACG	440	5	+	Arabidopsis thaliana
AsMADSMADS6	as-1	TGACG	443	5	-	Arabidopsis thaliana
AsMADSMADS6	as-1	TGACG	963	5	-	Arabidopsis thaliana
AsMADSMADS6	as-1	TGACG	1091	5	+	Arabidopsis thaliana
AsMADSMADS6	CTAG-motif	ACTAGCAGAA	1766	9	-	Avena sativa
AsMADSMADS6	Myc	TCTCTTA	1563	7	+	Arabidopsis thaliana
AsMADSMADS6		motif_sequence	95	4	-	organism	short_function
AsMADSMADS6		motif_sequence	171	4	+	organism	short_function
AsMADSMADS6		motif_sequence	330	4	+	organism	short_function
AsMADSMADS6		motif_sequence	356	4	-	organism	short_function
AsMADSMADS6		motif_sequence	398	4	-	organism	short_function
AsMADSMADS6		motif_sequence	479	4	+	organism	short_function
AsMADSMADS6		motif_sequence	706	4	+	organism	short_function
AsMADSMADS6		motif_sequence	847	4	-	organism	short_function
AsMADSMADS6		motif_sequence	877	4	+	organism	short_function
AsMADSMADS6		motif_sequence	1065	4	-	organism	short_function
AsMADSMADS6		motif_sequence	1644	4	-	organism	short_function
AsMADSMADS6		motif_sequence	1682	4	-	organism	short_function
AsMADSMADS6		motif_sequence	1696	4	-	organism	short_function
AsMADSMADS6		motif_sequence	1728	4	-	organism	short_function
AsMADSMADS6		motif_sequence	1754	4	+	organism	short_function
AsMADSMADS6		motif_sequence	1864	4	-	organism	short_function
AsMADSMADS6		motif_sequence	1888	4	-	organism	short_function
AsMADSMADS6		motif_sequence	1983	4	-	organism	short_function
AsMADSMADS6		motif_sequence	1990	4	-	organism	short_function
AsMADSMADS6	TCT-motif	TCTTAC	718	6	-	Arabidopsis thaliana	part of a light responsive element
AsMADSMADS6	Box 4	ATTAAT	1493	6	-	Petroselinum crispum	part of a conserved DNA module involved in light responsiveness
AsMADSMADS6	Box 4	ATTAAT	1960	6	-	Petroselinum crispum	part of a conserved DNA module involved in light responsiveness
AsMADSMADS6	CGTCA-motif	CGTCA	440	5	-	Hordeum vulgare	cis-acting regulatory element involved in the MeJA-responsiveness
AsMADSMADS6	CGTCA-motif	CGTCA	443	5	+	Hordeum vulgare	cis-acting regulatory element involved in the MeJA-responsiveness
AsMADSMADS6	CGTCA-motif	CGTCA	963	5	+	Hordeum vulgare	cis-acting regulatory element involved in the MeJA-responsiveness
AsMADSMADS6	CGTCA-motif	CGTCA	1091	5	-	Hordeum vulgare	cis-acting regulatory element involved in the MeJA-responsiveness
AsMADSMADS6	TATA-box	TATATA	103	6	+	Arabidopsis thaliana	core promoter element around -30 of transcription start
AsMADSMADS6	TATA-box	TATA	105	4	+	Arabidopsis thaliana	core promoter element around -30 of transcription start
AsMADSMADS6	TATA-box	TATAAAA	215	7	-	Pisum sativum	core promoter element around -30 of transcription start
AsMADSMADS6	TATA-box	TATAAA	216	6	-	Helianthus annuus	core promoter element around -30 of transcription start
AsMADSMADS6	TATA-box	TATAA	217	5	-	Arabidopsis thaliana	core promoter element around -30 of transcription start
AsMADSMADS6	TATA-box	TATA	218	4	+	Arabidopsis thaliana	core promoter element around -30 of transcription start
AsMADSMADS6	TATA-box	TATAA	228	5	-	Arabidopsis thaliana	core promoter element around -30 of transcription start
AsMADSMADS6	TATA-box	TATA	229	4	+	Arabidopsis thaliana	core promoter element around -30 of transcription start
AsMADSMADS6	TATA-box	TATA	458	4	+	Arabidopsis thaliana	core promoter element around -30 of transcription start
AsMADSMADS6	TATA-box	ATATAA	492	6	+	Brassica oleracea	core promoter element around -30 of transcription start
AsMADSMADS6	TATA-box	TATA	493	4	+	Arabidopsis thaliana	core promoter element around -30 of transcription start
AsMADSMADS6	TATA-box	TATA	545	4	+	Arabidopsis thaliana	core promoter element around -30 of transcription start
AsMADSMADS6	TATA-box	TATA	874	4	+	Arabidopsis thaliana	core promoter element around -30 of transcription start
AsMADSMADS6	TATA-box	TATACA	891	6	-	Helianthus annuus	core promoter element around -30 of transcription start
AsMADSMADS6	TATA-box	TATA	893	4	+	Arabidopsis thaliana	core promoter element around -30 of transcription start
AsMADSMADS6	TATA-box	TATA	1479	4	-	Arabidopsis thaliana	core promoter element around -30 of transcription start
AsMADSMADS6	TATA-box	TATACA	1785	6	-	Helianthus annuus	core promoter element around -30 of transcription start
AsMADSMADS6	TATA-box	TATA	1787	4	-	Arabidopsis thaliana	core promoter element around -30 of transcription start
AsMADSMADS6	TATA-box	TATA	1817	4	-	Arabidopsis thaliana	core promoter element around -30 of transcription start
AsMADSMADS6	TATA-box	ATATAT	1932	6	-	Brassica napus	core promoter element around -30 of transcription start
AsMADSMADS6	TATA-box	TATA	1933	4	-	Arabidopsis thaliana	core promoter element around -30 of transcription start
AsMADSMADS6	MYC	CATTTG	507	6	+	Arabidopsis thaliana
AsMADSMADS6	MYC	CATTTG	1234	6	-	Arabidopsis thaliana
AsMADSMADS6	MYC	CATGTG	1589	6	-	Arabidopsis thaliana
AsMADSMADS6	box S	AGCCACC	60	7	+	Arabidopsis thaliana
AsMADSMADS6	W box	TTGACC	1488	6	-	Arabidopsis thaliana
AsMADSMADS6	TCA-element	CCATCTTTTT	1789	9	-	Nicotiana tabacum	cis-acting element involved in salicylic acid responsiveness
AsMADSMADS6	ARE	AAACCA	1821	6	+	Zea mays	cis-acting regulatory element essential for the anaerobic induction
AsMADSMADS6	ARE	AAACCA	1831	6	-	Zea mays	cis-acting regulatory element essential for the anaerobic induction
AsMADSMADS6	3-AF1 binding site	TAAGAGAGGAA	901	10	+	Solanum tuberosum	light responsive element
AsMADSMADS6	STRE	AGGGG	1425	5	+	Arabidopsis thaliana
AsMADSMADS6	CARE	CAACTCAC	1657	8	+	Oryza sativa
AsMADSMADS6	CAAT-box	CAAT	21	4	-	Nicotiana glutinosa
AsMADSMADS6	CAAT-box	CAAAT	70	5	+	Pisum sativum	common cis-acting element in promoter and enhancer regions
AsMADSMADS6	CAAT-box	CCAAT	130	5	+	Arabidopsis thaliana	common cis-acting element in promoter and enhancer regions
AsMADSMADS6	CAAT-box	CAAT	131	4	+	Nicotiana glutinosa
AsMADSMADS6	CAAT-box	CCAAT	430	5	-	Arabidopsis thaliana	common cis-acting element in promoter and enhancer regions
AsMADSMADS6	CAAT-box	CAAAT	508	5	-	Pisum sativum	common cis-acting element in promoter and enhancer regions
AsMADSMADS6	CAAT-box	CAAT	641	4	-	Nicotiana glutinosa
AsMADSMADS6	CAAT-box	CAAT	757	4	-	Nicotiana glutinosa
AsMADSMADS6	CAAT-box	CAAAT	770	5	+	Pisum sativum	common cis-acting element in promoter and enhancer regions
AsMADSMADS6	CAAT-box	CAAT	818	4	+	Nicotiana glutinosa
AsMADSMADS6	CAAT-box	CAAT	889	4	-	Nicotiana glutinosa
AsMADSMADS6	CAAT-box	CAAAT	930	5	-	Pisum sativum	common cis-acting element in promoter and enhancer regions
AsMADSMADS6	CAAT-box	CAAT	980	4	+	Nicotiana glutinosa
AsMADSMADS6	CAAT-box	CAAT	1021	4	-	Nicotiana glutinosa
AsMADSMADS6	CAAT-box	CAAT	1069	4	-	Nicotiana glutinosa
AsMADSMADS6	CAAT-box	CAAT	1125	4	-	Nicotiana glutinosa
AsMADSMADS6	CAAT-box	CAAAT	1234	5	+	Pisum sativum	common cis-acting element in promoter and enhancer regions
AsMADSMADS6	CAAT-box	CAAT	1266	4	-	Nicotiana glutinosa
AsMADSMADS6	CAAT-box	CAAT	1299	4	-	Nicotiana glutinosa
AsMADSMADS6	CAAT-box	CAAT	1309	4	+	Nicotiana glutinosa
AsMADSMADS6	CAAT-box	CAAT	1317	4	-	Nicotiana glutinosa
AsMADSMADS6	CAAT-box	CAAT	1364	4	+	Nicotiana glutinosa
AsMADSMADS6	CAAT-box	CAAT	1491	4	+	Nicotiana glutinosa
AsMADSMADS6	CAAT-box	CAAAT	1523	5	+	Pisum sativum	common cis-acting element in promoter and enhancer regions
AsMADSMADS6	CAAT-box	CAAT	1533	4	-	Nicotiana glutinosa
AsMADSMADS6	CAAT-box	CCAAT	1693	5	-	Arabidopsis thaliana	common cis-acting element in promoter and enhancer regions
AsMADSMADS6	CAAT-box	CAAT	1710	4	-	Nicotiana glutinosa
AsMADSMADS6	CAAT-box	CCAAT	1747	5	+	Arabidopsis thaliana	common cis-acting element in promoter and enhancer regions
AsMADSMADS6	CAAT-box	CAAT	1748	4	+	Nicotiana glutinosa
AsMADSMADS6	CAAT-box	CAAAT	1782	5	-	Pisum sativum	common cis-acting element in promoter and enhancer regions
AsMADSMADS6	CAAT-box	CCAAT	1829	5	-	Arabidopsis thaliana	common cis-acting element in promoter and enhancer regions
AsMADSMADS6	CAAT-box	CCAAT	1843	5	-	Arabidopsis thaliana	common cis-acting element in promoter and enhancer regions
AsMADSMADS6	CAAT-box	CAAT	1924	4	-	Nicotiana glutinosa
AsMADSMADS7	Unnamed__6	taTAAATATct	1330	10	-	Zea mays
AsMADSMADS7	MBSI	aaaAaaC(G/C)GTTA	1583	10.5	+	Petunia hybrida	MYB binding site involved in flavonoid biosynthetic genes regulation
AsMADSMADS7	Unnamed__4	CTCC	21	4	+	Petroselinum hortense
AsMADSMADS7	Unnamed__4	CTCC	122	4	-	Petroselinum hortense
AsMADSMADS7	Unnamed__4	CTCC	196	4	+	Petroselinum hortense
AsMADSMADS7	Unnamed__4	CTCC	200	4	+	Petroselinum hortense
AsMADSMADS7	Unnamed__4	CTCC	259	4	+	Petroselinum hortense
AsMADSMADS7	Unnamed__4	CTCC	284	4	-	Petroselinum hortense
AsMADSMADS7	Unnamed__4	CTCC	306	4	-	Petroselinum hortense
AsMADSMADS7	Unnamed__4	CTCC	467	4	-	Petroselinum hortense
AsMADSMADS7	Unnamed__4	CTCC	598	4	-	Petroselinum hortense
AsMADSMADS7	Unnamed__4	CTCC	653	4	+	Petroselinum hortense
AsMADSMADS7	Unnamed__4	CTCC	680	4	-	Petroselinum hortense
AsMADSMADS7	Unnamed__4	CTCC	1042	4	-	Petroselinum hortense
AsMADSMADS7	Unnamed__4	CTCC	1386	4	-	Petroselinum hortense
AsMADSMADS7	Unnamed__4	CTCC	1392	4	+	Petroselinum hortense
AsMADSMADS7	Unnamed__4	CTCC	1471	4	-	Petroselinum hortense
AsMADSMADS7	Unnamed__4	CTCC	1625	4	-	Petroselinum hortense
AsMADSMADS7	Unnamed__4	CTCC	1647	4	+	Petroselinum hortense
AsMADSMADS7	Unnamed__4	CTCC	1985	4	-	Petroselinum hortense
AsMADSMADS7	Unnamed__4	CTCC	1989	4	-	Petroselinum hortense
AsMADSMADS7	MRE	AACCTAA	1434	7	+	Petroselinum crispum	MYB binding site involved in light responsiveness
AsMADSMADS7	Unnamed__1	CGTGG	676	5	+	Zea mays
AsMADSMADS7	Unnamed__1	GCCACGTGGC	686	9	+	Petunia sp.
AsMADSMADS7	Unnamed__1	CGTGG	687	5	-	Zea mays
AsMADSMADS7	Unnamed__1	CGTGG	1782	5	-	Zea mays
AsMADSMADS7	TGACG-motif	TGACG	1403	5	+	Hordeum vulgare	cis-acting regulatory element involved in the MeJA-responsiveness
AsMADSMADS7	TGACG-motif	TGACG	1411	5	+	Hordeum vulgare	cis-acting regulatory element involved in the MeJA-responsiveness
AsMADSMADS7	TGACG-motif	TGACG	1977	5	-	Hordeum vulgare	cis-acting regulatory element involved in the MeJA-responsiveness
AsMADSMADS7	A-box	CCGTCC	202	6	+	Petroselinum crispum	cis-acting regulatory element
AsMADSMADS7	A-box	CCGTCC	1045	6	-	Petroselinum crispum	cis-acting regulatory element
AsMADSMADS7	AE-box	AGAAACTT	15	8	-	Arabidopsis thaliana	part of a module for light response
AsMADSMADS7	WRE3	CCACCT	137	6	+	Pisum sativum
AsMADSMADS7	G-Box	CACGTG	497	6	+	Pisum sativum	cis-acting regulatory element involved in light responsiveness
AsMADSMADS7	G-Box	CACGTG	688	6	+	Pisum sativum	cis-acting regulatory element involved in light responsiveness
AsMADSMADS7	G-Box	TCCACATGGCA	722	10	-	Triticum aestivum	cis-acting regulatory element involved in light responsiveness
AsMADSMADS7	AAGAA-motif	GAAAGAA	1727	7	+	Avena sativa
AsMADSMADS7	G-box	CACGTG	497	6	+	Arabidopsis thaliana	cis-acting regulatory element involved in light responsiveness
AsMADSMADS7	G-box	ACACGTGGC	686	9	-	Brassica napus	cis-acting regulatory element involved in light responsiveness
AsMADSMADS7	G-box	CACGTG	688	6	+	Arabidopsis thaliana	cis-acting regulatory element involved in light responsiveness
AsMADSMADS7	G-box	CACGAC	893	6	+	Zea mays	cis-acting regulatory element involved in light responsiveness
AsMADSMADS7	ABRE	CACGTG	497	6	+	Arabidopsis thaliana	cis-acting element involved in the abscisic acid responsiveness
AsMADSMADS7	ABRE	ACGTG	498	5	+	Arabidopsis thaliana	cis-acting element involved in the abscisic acid responsiveness
AsMADSMADS7	ABRE	GCAACGTGTC	686	9	+	Hordeum vulgare	cis-acting element involved in the abscisic acid responsiveness
AsMADSMADS7	ABRE	CACGTG	688	6	+	Arabidopsis thaliana	cis-acting element involved in the abscisic acid responsiveness
AsMADSMADS7	ABRE	ACGTG	689	5	+	Arabidopsis thaliana	cis-acting element involved in the abscisic acid responsiveness
AsMADSMADS7	Myb-binding site	CAACAG	1960	6	-	Nicotiana tabacum
AsMADSMADS7	MYB	CAACCA	1514	6	+	Arabidopsis thaliana
AsMADSMADS7	MYB	TAACCA	1589	6	-	Arabidopsis thaliana
AsMADSMADS7	MYB	CAACAG	1960	6	-	Arabidopsis thaliana
AsMADSMADS7	MYC	CAATTG	26	6	+	Arabidopsis thaliana
AsMADSMADS7	MYC	CATGTG	343	6	-	Arabidopsis thaliana
AsMADSMADS7	MYC	CATGTG	345	6	+	Arabidopsis thaliana
AsMADSMADS7	MYC	CATGTG	725	6	+	Arabidopsis thaliana
AsMADSMADS7	MYC	CATGTG	864	6	+	Arabidopsis thaliana
AsMADSMADS7	ARE	AAACCA	431	6	-	Zea mays	cis-acting regulatory element essential for the anaerobic induction
AsMADSMADS7	ARE	AAACCA	1830	6	+	Zea mays	cis-acting regulatory element essential for the anaerobic induction
AsMADSMADS7	STRE	AGGGG	240	5	-	Arabidopsis thaliana
AsMADSMADS7	STRE	AGGGG	247	5	-	Arabidopsis thaliana
AsMADSMADS7	STRE	AGGGG	967	5	+	Arabidopsis thaliana
AsMADSMADS7	STRE	AGGGG	1627	5	+	Arabidopsis thaliana
AsMADSMADS7	STRE	AGGGG	1649	5	-	Arabidopsis thaliana
AsMADSMADS7	TATA	TATAAAAT	272	8	-	Arabidopsis thaliana
AsMADSMADS7	AuxRR-core	GGTCCAT	267	7	+	Nicotiana tabacum	cis-acting regulatory element involved in auxin responsiveness
AsMADSMADS7	re2f-1	GCGGGAAA	602	8	+	Oryza sativa
AsMADSMADS7	CCGTCC motif	CCGTCC	202	6	+	Nicotiana tabacum
AsMADSMADS7	CCGTCC motif	CCGTCC	1045	6	-	Nicotiana tabacum
AsMADSMADS7	CAAT-box	CAAT	26	4	+	Nicotiana glutinosa
AsMADSMADS7	CAAT-box	CAAT	28	4	-	Nicotiana glutinosa
AsMADSMADS7	CAAT-box	CAAT	72	4	-	Nicotiana glutinosa
AsMADSMADS7	CAAT-box	CAAT	222	4	+	Nicotiana glutinosa
AsMADSMADS7	CAAT-box	CCAAT	264	5	-	Arabidopsis thaliana	common cis-acting element in promoter and enhancer regions
AsMADSMADS7	CAAT-box	CAAT	425	4	-	Nicotiana glutinosa
AsMADSMADS7	CAAT-box	CAAAT	438	5	+	Pisum sativum	common cis-acting element in promoter and enhancer regions
AsMADSMADS7	CAAT-box	CAAT	441	4	-	Nicotiana glutinosa
AsMADSMADS7	CAAT-box	CAAT	485	4	-	Nicotiana glutinosa
AsMADSMADS7	CAAT-box	CAAAT	522	5	+	Pisum sativum	common cis-acting element in promoter and enhancer regions
AsMADSMADS7	CAAT-box	CAAT	543	4	-	Nicotiana glutinosa
AsMADSMADS7	CAAT-box	CAAT	1082	4	+	Nicotiana glutinosa
AsMADSMADS7	CAAT-box	CAAT	1105	4	-	Nicotiana glutinosa
AsMADSMADS7	CAAT-box	CAAT	1130	4	+	Nicotiana glutinosa
AsMADSMADS7	CAAT-box	CAAAT	1209	5	+	Pisum sativum	common cis-acting element in promoter and enhancer regions
AsMADSMADS7	CAAT-box	CAAAT	1219	5	+	Pisum sativum	common cis-acting element in promoter and enhancer regions
AsMADSMADS7	CAAT-box	CAAT	1289	4	+	Nicotiana glutinosa
AsMADSMADS7	CAAT-box	CAAAT	1398	5	+	Pisum sativum	common cis-acting element in promoter and enhancer regions
AsMADSMADS7	CAAT-box	CAAT	1401	4	-	Nicotiana glutinosa
AsMADSMADS7	CAAT-box	CCAAT	1483	5	-	Arabidopsis thaliana	common cis-acting element in promoter and enhancer regions
AsMADSMADS7	CAAT-box	CAAT	1617	4	+	Nicotiana glutinosa
AsMADSMADS7	CAAT-box	CAAT	1675	4	-	Nicotiana glutinosa
AsMADSMADS7	CAAT-box	CAAT	1856	4	+	Nicotiana glutinosa
AsMADSMADS7	as-1	TGACG	1403	5	+	Arabidopsis thaliana
AsMADSMADS7	as-1	TGACG	1411	5	+	Arabidopsis thaliana
AsMADSMADS7	as-1	TGACG	1977	5	-	Arabidopsis thaliana
AsMADSMADS7		motif_sequence	290	4	-	organism	short_function
AsMADSMADS7		motif_sequence	298	4	-	organism	short_function
AsMADSMADS7		motif_sequence	312	4	-	organism	short_function
AsMADSMADS7		motif_sequence	336	4	+	organism	short_function
AsMADSMADS7		motif_sequence	346	4	+	organism	short_function
AsMADSMADS7		motif_sequence	588	4	-	organism	short_function
AsMADSMADS7		motif_sequence	852	4	-	organism	short_function
AsMADSMADS7		motif_sequence	1307	4	+	organism	short_function
AsMADSMADS7		motif_sequence	1682	4	-	organism	short_function
AsMADSMADS7	CCGTCC-box	CCGTCC	202	6	+	Petroselinum hortense
AsMADSMADS7	CCGTCC-box	CCGTCC	1045	6	-	Petroselinum hortense
[truncated: 291 more rows]
