# Supplementary material for: Genome-wide identification of the MADS-box gene family in Avena sativa and its role in photoperiod-insensitive oat
Source: PeerJ. 2024 Jan 22;12:e16759. doi: 10.7717/peerj.16759 (PMC10809983; doi:10.7717/peerj.16759)
Supplement: Supplemental Information 6 [file peerj-12-16759-s006.xls]

#! Input file to measure the differentially expressed gene(DEG)-enrichment in annotation Biological Process GO terms by the right sided Fisher exact test.
## Term: GO term name and id, format like 'Biological Process: TERM NAME (TERM ID);'.
## mNum: DEG number in specified annotation Biological Process GO term.
## nNum: Unigene number in specified annotation Biological Process GO term.
## MNum: DEG number in all annotation Biological Process GO term.
## NNum: Unigene number in all annotation Biological Process GO term.
## GIDs: DEG IDs in specified annotation Biological Process GO term, separated by ';'.
#Gene_Ontology_term	mNum	nNum	MNum	NNum	GIDs	P-value	Corrected_P-value
Biological Process: MAPK cascade (GO:0000165);	15	99	16	31163	AsMADS10;AsMADS4;AsMADS11;AsMADS15;AsMADS1;AsMADS16;AsMADS2;AsMADS14;AsMADS12;AsMADS5;AsMADS3;AsMADS9;AsMADS8;AsMADS7;AsMADS6	1.77629422541376e-37	5.15125325369992e-36
Biological Process: positive regulation of transcription by RNA polymerase II (GO:0045944);	15	146	16	31163	AsMADS10;AsMADS4;AsMADS11;AsMADS15;AsMADS1;AsMADS2;AsMADS16;AsMADS12;AsMADS14;AsMADS5;AsMADS3;AsMADS9;AsMADS8;AsMADS7;AsMADS6	8.73677694564968e-35	1.2668326571192e-33
Biological Process: cell differentiation (GO:0030154);	8	455	16	31163	AsMADS3;AsMADS1;AsMADS8;AsMADS2;AsMADS16;AsMADS12;AsMADS5;AsMADS14	2.25356400207488e-11	2.17844520200572e-10
Biological Process: flower development (GO:0009908);	5	520	16	31163	AsMADS14;AsMADS16;AsMADS12;AsMADS11;AsMADS3	4.76138208616028e-06	3.4520020124662e-05
Biological Process: floral meristem determinacy (GO:0010582);	2	13	16	31163	AsMADS1;AsMADS5	1.92136672533261e-05	0.000111439270069291
Biological Process: specification of stamen identity (GO:0010097);	2	18	16	31163	AsMADS2;AsMADS8	3.76319489938659e-05	0.000181887753470352
Biological Process: specification of floral organ identity (GO:0010093);	2	37	16	31163	AsMADS5;AsMADS1	0.000162880260649811	0.000674789651263504
Biological Process: floral whorl structural organization (GO:0048459);	1	2	16	31163	AsMADS5	0.00102661163276974	0.00372146716879029
Biological Process: seed growth (GO:0080112);	1	2	16	31163	AsMADS5	0.00102661163276974	0.00330797081670248
Biological Process: embryo sac central cell differentiation (GO:0009559);	1	3	16	31163	AsMADS9	0.00153954684710744	0.00446468585661158
Biological Process: seed development (GO:0048316);	2	121	16	31163	AsMADS7;AsMADS5	0.00173146568684868	0.00456477317441924
Biological Process: meristem determinacy (GO:0010022);	1	4	16	31163	AsMADS5	0.00205223514140718	0.00495956825840068
Biological Process: floral organ formation (GO:0048449);	1	4	16	31163	AsMADS5	0.00205223514140718	0.00457806300775447
Biological Process: specification of carpel identity (GO:0010094);	1	6	16	31163	AsMADS5	0.00307687141364543	0.00637351935683697
Biological Process: stamen formation (GO:0048455);	1	7	16	31163	AsMADS5	0.00358881961331747	0.00693838458574711
Biological Process: floral whorl morphogenesis (GO:0048457);	1	8	16	31163	AsMADS5	0.00410052133645789	0.00743219492232992
Biological Process: pollen maturation (GO:0010152);	1	13	16	31163	AsMADS4	0.00665533667900109	0.0113532213935901
Biological Process: integument development (GO:0080060);	1	14	16	31163	AsMADS5	0.00716556186724149	0.0115445163416668
Biological Process: specification of floral organ number (GO:0048833);	1	18	16	31163	AsMADS5	0.00920400670227828	0.0140482207561089
Biological Process: regulation of meristem development (GO:0048509);	1	23	16	31163	AsMADS5	0.0117465452047956	0.0170324905469536
Biological Process: regulation of pollen tube growth (GO:0080092);	1	32	16	31163	AsMADS4	0.0163077070122057	0.0225201668263794
Biological Process: positive regulation of programmed cell death (GO:0043068);	1	43	16	31163	AsMADS7	0.0218556589744119	0.028809732284452
Biological Process: transcription, DNA-templated (GO:0006351);	5	3375	16	31163	AsMADS3;AsMADS13;AsMADS12;AsMADS5;AsMADS8	0.0233397592678475	0.0294283921203294
Biological Process: floral organ development (GO:0048437);	1	55	16	31163	AsMADS5	0.0278745076405328	0.0336816967323105
Biological Process: starch biosynthetic process (GO:0019252);	1	93	16	31163	AsMADS7	0.04670593365404	1
Biological Process: embryo sac development (GO:0009553);	1	145	16	31163	AsMADS5	0.0719215444203223	1
Biological Process: pollen development (GO:0009555);	1	283	16	31163	AsMADS4	0.1358419490434	1
Biological Process: positive regulation of transcription, DNA-templated (GO:0045893);	1	297	16	31163	AsMADS5	0.142090696182774	1
Biological Process: multicellular organism development (GO:0007275);	1	572	16	31163	AsMADS3	0.256571255509319	1
