# Supplementary material for: Genome-wide identification of the MADS-box gene family in Avena sativa and its role in photoperiod-insensitive oat
Source: PeerJ. 2024 Jan 22;12:e16759. doi: 10.7717/peerj.16759 (PMC10809983; doi:10.7717/peerj.16759)
Supplement: Supplemental Information 7 [file peerj-12-16759-s007.xls]

Gene	Upstream Primer5'-3'	Downstream primer5'-3'
AsMADS2	GCATAGCCAAGATAAGAGC	AGTTTCTGGAATCATAAGGG
AsMADS3	CATCGTCTTCTCGTCCACC	CCTCAAGCTCCTCACCTCT
AsMADS6	TATCGGTGTCTTGGTGTTC	CTGAGGGTTGTTATGCTTG
AsMADS8	GGGAAGATACTGTGGGATGAG	CAGGTTGGTCTGTCCGTTTT
AsMADS9	GGTGACAAGACGTTCTGGTGG	GACGGCGCACGTTATCCCT
AsMADS11	TAATGCCGACGACTCTGATG	CGCTTGTGCTACCGCTGT
AsMADS12	GAGGTCATTGTTGGAGGAG	GCTGGTTTGAGGATGTGTT
AsMADS13	CGCAGCGAGATAAAGAGGAT	AGGCGGAGAAGAGGAGTAGG
AsMADS15	GCAGCGGCAAGATGTATG	GGTCAGCGAACCCAGG
AsMADS16	CCAGCCAGGACAGTAACAT	TTCACCTAAGAGTTGCCTTT
Actin	GAGCGGGAAATTGTAAGGGAC	ATGGATGGCTGGAAGAGGAC
