# Supplementary material for: Genome-wide identification of the MADS-box gene family in Avena sativa and its role in photoperiod-insensitive oat
Source: PeerJ. 2024 Jan 22;12:e16759. doi: 10.7717/peerj.16759 (PMC10809983; doi:10.7717/peerj.16759)
Supplement: Supplemental Information 8 [file peerj-12-16759-s008.xls]

## Sheet: AsMADS2
Well	Fluorophore	Sample name	Target gene	Cq
A01-Ch5	SYBR	gA	AsMADS2	27.83
B01-Ch5	SYBR	gA	AsMADS2	28.43
C01-Ch5	SYBR	gA	AsMADS2	28.75
A02-Ch5	SYBR	gB	AsMADS2	25.03
B02-Ch5	SYBR	gB	AsMADS2	25.16
C02-Ch5	SYBR	gB	AsMADS2	25.17
A03-Ch5	SYBR	gC	AsMADS2	24.81
B03-Ch5	SYBR	gC	AsMADS2	24.84
C03-Ch5	SYBR	gC	AsMADS2	24.81
A01-Ch5	SYBR	hA	AsMADS2	24.39
B01-Ch5	SYBR	hA	AsMADS2	24.5
C01-Ch5	SYBR	hA	AsMADS2	24.6
A02-Ch5	SYBR	gB	AsMADS2	26.8
B02-Ch5	SYBR	gB	AsMADS2	26.59
C02-Ch5	SYBR	gB	AsMADS2	26.31
A03-Ch5	SYBR	gC	AsMADS2	27.67
B03-Ch5	SYBR	gC	AsMADS2	26.47
C03-Ch5	SYBR	gC	AsMADS2	26.13
A01-Ch5	SYBR	gC	AsMADS2	24.79
B01-Ch5	SYBR	gC	AsMADS2	25.66
C01-Ch5	SYBR	gC	AsMADS2	29.65
A01-Ch5	SYBR	gA	AsMADS2	28.27
A02-Ch5	SYBR	hA	AsMADS2	25.59
A03-Ch5	SYBR	hB	AsMADS2	26.02
A04-Ch5	SYBR	hC	AsMADS2	27.67
A05-Ch5	SYBR	hC	AsMADS2	26.37
B01-Ch5	SYBR	gA	AsMADS2	30.15
B02-Ch5	SYBR	hA	AsMADS2	26.06
B03-Ch5	SYBR	hB	AsMADS2	27.02
B04-Ch5	SYBR	hC	AsMADS2	26.46
B05-Ch5	SYBR	hC	AsMADS2	26.44
C01-Ch5	SYBR	gA	AsMADS2	29.03
C02-Ch5	SYBR	hA	AsMADS2	25.91
C03-Ch5	SYBR	hB	AsMADS2	28.93
C04-Ch5	SYBR	hC	AsMADS2	26.31
C05-Ch5	SYBR	hC	AsMADS2	27.34
D01-Ch5	SYBR	gA	AsMADS2	28.8
D02-Ch5	SYBR	hB	AsMADS2	28.57
D03-Ch5	SYBR	hB	AsMADS2	27.88
D04-Ch5	SYBR	hC	AsMADS2	26.2
E01-Ch5	SYBR	gA	AsMADS2	28.83
E02-Ch5	SYBR	hB	AsMADS2	27.71
E03-Ch5	SYBR	hB	AsMADS2	28.94
E04-Ch5	SYBR	hC	AsMADS2	26.61
F01-Ch5	SYBR	gA	AsMADS2	29.03
F02-Ch5	SYBR	hB	AsMADS2	27.66
F03-Ch5	SYBR	hB	AsMADS2	28.54
F04-Ch5	SYBR	hC	AsMADS2	39
A01-Ch5	SYBR	gD	AsMADS2	23.97
A04-Ch5	SYBR	gE	AsMADS2	27.28
A07-Ch5	SYBR	gF	AsMADS2	33.4
A10-Ch5	SYBR	gG	AsMADS2	24.41
B01-Ch5	SYBR	gD	AsMADS2	24.13
B04-Ch5	SYBR	gE	AsMADS2	27.15
B07-Ch5	SYBR	gF	AsMADS2	27.25
B10-Ch5	SYBR	gG	AsMADS2	25.06
C01-Ch5	SYBR	gD	AsMADS2	24.3
C04-Ch5	SYBR	gE	AsMADS2	27.49
C07-Ch5	SYBR	gF	AsMADS2	27.19
C10-Ch5	SYBR	gG	AsMADS2	24.53
A01-Ch5	SYBR	GD	AsMADS2	24.31
A02-Ch5	SYBR	GE	AsMADS2	27
A03-Ch5	SYBR	GF	AsMADS2	27.21
A04-Ch5	SYBR	GG	AsMADS2	27.17
B01-Ch5	SYBR	GD	AsMADS2	23.97
B02-Ch5	SYBR	GE	AsMADS2	27.69
B03-Ch5	SYBR	GF	AsMADS2	26.87
B04-Ch5	SYBR	GG	AsMADS2	26.98
C01-Ch5	SYBR	GD	AsMADS2	25.14
C02-Ch5	SYBR	GE	AsMADS2	29.21
C03-Ch5	SYBR	GF	AsMADS2	26.85
C04-Ch5	SYBR	GG	AsMADS2	27.25
D01-Ch5	SYBR	GE	AsMADS2	30.68
D02-Ch5	SYBR	GF	AsMADS2	29.62
D03-Ch5	SYBR	GG	AsMADS2	13.25
E01-Ch5	SYBR	GE	AsMADS2	30.06
E02-Ch5	SYBR	GF	AsMADS2	30.34
E03-Ch5	SYBR	GG	AsMADS2	12.48
F01-Ch5	SYBR	GE	AsMADS2	29.81
F02-Ch5	SYBR	GF	AsMADS2	29.17
F03-Ch5	SYBR	GG	AsMADS2	12.58
A01-Ch5	SYBR	GD	AsMADS2	25.65
A02-Ch5	SYBR	GE	AsMADS2	28.37
A03-Ch5	SYBR	GF	AsMADS2	28.97
A04-Ch5	SYBR	GG	AsMADS2	36.31
B01-Ch5	SYBR	GD	AsMADS2	25.63
B02-Ch5	SYBR	GE	AsMADS2	28.66
B03-Ch5	SYBR	GF	AsMADS2	28.92
B04-Ch5	SYBR	GG	AsMADS2	35.7
C01-Ch5	SYBR	GD	AsMADS2	26.19
C02-Ch5	SYBR	GE	AsMADS2	28.71
C03-Ch5	SYBR	GF	AsMADS2	27.63
C04-Ch5	SYBR	GG	AsMADS2	null
A01-Ch5	SYBR	GD	AsMADS2	29.59
A02-Ch5	SYBR	GE	AsMADS2	34.53
A03-Ch5	SYBR	GF	AsMADS2	36.7
A04-Ch5	SYBR	GG	AsMADS2	38.55
B01-Ch5	SYBR	GD	AsMADS2	30.02
B02-Ch5	SYBR	GE	AsMADS2	34.1
B03-Ch5	SYBR	GF	AsMADS2	36.75
B04-Ch5	SYBR	GG	AsMADS2	29.33
C01-Ch5	SYBR	GD	AsMADS2	28.71
C02-Ch5	SYBR	GE	AsMADS2	32.74
C03-Ch5	SYBR	GF	AsMADS2	34.09
C04-Ch5	SYBR	GG	AsMADS2	28.85
Note: The first letter g and h of Sample name represent MSY4 and HQ2, respectively; the second letter A-G represents the entire panicle differentiation process. A-G represent the initial stage, elongation stage, branch differentiation stage, spikelet differentiation stage, floret differentiation stage, pistil differentiation stage, and tetrad stage, respectively.respectively.

## Sheet: AsMADS3
Well	Fluorophore	Sample name	Target gene	Cq
A04-Ch5	SYBR	gA	AsMADS3	19.47
B04-Ch5	SYBR	gA	AsMADS3	19.94
C04-Ch5	SYBR	gA	AsMADS3	20
B05-Ch5	SYBR	gB	AsMADS3	18.62
A05-Ch5	SYBR	gB	AsMADS3	18.2
C05-Ch5	SYBR	gB	AsMADS3	18.28
A06-Ch5	SYBR	gC	AsMADS3	18.3
B06-Ch5	SYBR	gC	AsMADS3	18.63
C06-Ch5	SYBR	gC	AsMADS3	18.42
A01-Ch5	SYBR	hA	AsMADS3	19.63
A02-Ch5	SYBR	hB	AsMADS3	21.93
A03-Ch5	SYBR	hC	AsMADS3	23.43
A07-Ch5	SYBR	hA	AsMADS3	20.86
A08-Ch5	SYBR	hB	AsMADS3	21.79
A09-Ch5	SYBR	hC	AsMADS3	23.04
A10-Ch5	SYBR	gA	AsMADS3	19.2
A11-Ch5	SYBR	gB	AsMADS3	20.81
B01-Ch5	SYBR	hA	AsMADS3	19.07
B02-Ch5	SYBR	hB	AsMADS3	22.03
B03-Ch5	SYBR	hC	AsMADS3	23.44
B07-Ch5	SYBR	hA	AsMADS3	20.25
B08-Ch5	SYBR	hB	AsMADS3	22.13
B09-Ch5	SYBR	hC	AsMADS3	23.07
B10-Ch5	SYBR	gA	AsMADS3	19.72
B11-Ch5	SYBR	gB	AsMADS3	21.03
C01-Ch5	SYBR	hA	AsMADS3	19.38
C02-Ch5	SYBR	hB	AsMADS3	21.93
C03-Ch5	SYBR	hC	AsMADS3	23.29
C07-Ch5	SYBR	hA	AsMADS3	20.38
C08-Ch5	SYBR	hB	AsMADS3	22.33
C09-Ch5	SYBR	hC	AsMADS3	23.14
C10-Ch5	SYBR	gA	AsMADS3	20
C11-Ch5	SYBR	gB	AsMADS3	20.71
D01-Ch5	SYBR	hA	AsMADS3	19.51
D02-Ch5	SYBR	hB	AsMADS3	21.8
D03-Ch5	SYBR	hC	AsMADS3	23.17
D10-Ch5	SYBR	gA	AsMADS3	20.19
D11-Ch5	SYBR	gB	AsMADS3	20.81
E01-Ch5	SYBR	hA	AsMADS3	19.56
E02-Ch5	SYBR	hB	AsMADS3	21.78
E03-Ch5	SYBR	hC	AsMADS3	23.17
E10-Ch5	SYBR	gA	AsMADS3	19.72
E11-Ch5	SYBR	gB	AsMADS3	21.01
F01-Ch5	SYBR	hA	AsMADS3	19.32
F02-Ch5	SYBR	hB	AsMADS3	21.74
F03-Ch5	SYBR	hC	AsMADS3	23.14
F10-Ch5	SYBR	gA	AsMADS3	19.34
F11-Ch5	SYBR	gB	AsMADS3	21.02
A01-Ch5	SYBR	gD	AsMADS3	21.45
A03-Ch5	SYBR	gE	AsMADS3	21.5
A05-Ch5	SYBR	gF	AsMADS3	25.5
A07-Ch5	SYBR	gG	AsMADS3	24.03
B01-Ch5	SYBR	gD	AsMADS3	17.82
B03-Ch5	SYBR	gE	AsMADS3	21.95
B05-Ch5	SYBR	gF	AsMADS3	25.73
B07-Ch5	SYBR	gG	AsMADS3	23.97
C01-Ch5	SYBR	gD	AsMADS3	18.73
C03-Ch5	SYBR	gE	AsMADS3	21.89
C05-Ch5	SYBR	gF	AsMADS3	25.31
C07-Ch5	SYBR	gG	AsMADS3	24.11
D01-Ch5	SYBR	GD	AsMADS3	null
D02-Ch5	SYBR	GE	AsMADS3	null
D03-Ch5	SYBR	GF	AsMADS3	29.09
D04-Ch5	SYBR	GG	AsMADS3	28.05
E01-Ch5	SYBR	GD	AsMADS3	23.54
E02-Ch5	SYBR	GE	AsMADS3	27.5
E03-Ch5	SYBR	GF	AsMADS3	28.34
E04-Ch5	SYBR	GG	AsMADS3	28.22
F01-Ch5	SYBR	GD	AsMADS3	23.51
F02-Ch5	SYBR	GE	AsMADS3	27.63
F03-Ch5	SYBR	GF	AsMADS3	39.52
F04-Ch5	SYBR	GG	AsMADS3	27.47
A05-Ch5	SYBR	GD	AsMADS3	18.31
A06-Ch5	SYBR	GE	AsMADS3	23.22
A07-Ch5	SYBR	GF	AsMADS3	27.07
A08-Ch5	SYBR	GG	AsMADS3	27.24
B05-Ch5	SYBR	GD	AsMADS3	19.2
B06-Ch5	SYBR	GE	AsMADS3	22.31
B07-Ch5	SYBR	GF	AsMADS3	27.58
B08-Ch5	SYBR	GG	AsMADS3	27.87
C05-Ch5	SYBR	GD	AsMADS3	18.91
C06-Ch5	SYBR	GE	AsMADS3	22.86
C07-Ch5	SYBR	GF	AsMADS3	27.3
C08-Ch5	SYBR	GG	AsMADS3	27.58
Note: The first letter g and h of Sample name represent MSY4 and HQ2, respectively; the second letter A-G represents the entire panicle differentiation process. A-G represent the initial stage, elongation stage, branch differentiation stage, spikelet differentiation stage, floret differentiation stage, pistil differentiation stage, and tetrad stage, respectively.respectively.

## Sheet: AsMADS6
Well	Fluorophore	Sample name	Target gene	Cq
A13-Ch5	SYBR	gA	AsMADS6	25.89
A14-Ch5	SYBR	gB	AsMADS6	24.18
A15-Ch5	SYBR	gC	AsMADS6	24.24
B13-Ch5	SYBR	gA	AsMADS6	26.13
B14-Ch5	SYBR	gB	AsMADS6	24.63
B15-Ch5	SYBR	gC	AsMADS6	24.34
C13-Ch5	SYBR	gA	AsMADS6	26.12
C14-Ch5	SYBR	gB	AsMADS6	30.13
C15-Ch5	SYBR	gC	AsMADS6	24.39
A04-Ch5	SYBR	hA	AsMADS6	24.8
B04-Ch5	SYBR	hA	AsMADS6	24.89
C04-Ch5	SYBR	hA	AsMADS6	24.88
A05-Ch5	SYBR	gB	AsMADS6	24.4
B05-Ch5	SYBR	gB	AsMADS6	24.96
C05-Ch5	SYBR	gB	AsMADS6	24.64
A06-Ch5	SYBR	gC	AsMADS6	25.03
B06-Ch5	SYBR	gC	AsMADS6	24.91
C06-Ch5	SYBR	gC	AsMADS6	24.7
A02-Ch5	SYBR	gC	AsMADS6	31.4
B02-Ch5	SYBR	gC	AsMADS6	24.15
C02-Ch5	SYBR	gC	AsMADS6	24.41
A06-Ch5	SYBR	gA	AsMADS6	26.37
A07-Ch5	SYBR	hA	AsMADS6	25.84
A08-Ch5	SYBR	hB	AsMADS6	23.55
A09-Ch5	SYBR	hC	AsMADS6	27.28
B06-Ch5	SYBR	gA	AsMADS6	26.2
B07-Ch5	SYBR	hA	AsMADS6	26.09
B08-Ch5	SYBR	hB	AsMADS6	23.49
B09-Ch5	SYBR	hC	AsMADS6	27.37
C06-Ch5	SYBR	gA	AsMADS6	26.27
C07-Ch5	SYBR	hA	AsMADS6	26.11
C08-Ch5	SYBR	hB	AsMADS6	23.62
C09-Ch5	SYBR	hC	AsMADS6	27.65
D05-Ch5	SYBR	hC	AsMADS6	27.43
D06-Ch5	SYBR	gA	AsMADS6	26.33
D07-Ch5	SYBR	hB	AsMADS6	23.62
D08-Ch5	SYBR	hB	AsMADS6	23.7
D09-Ch5	SYBR	hC	AsMADS6	27.12
E05-Ch5	SYBR	hC	AsMADS6	27.82
E06-Ch5	SYBR	gA	AsMADS6	26.01
E07-Ch5	SYBR	hB	AsMADS6	23.52
E08-Ch5	SYBR	hB	AsMADS6	23.66
E09-Ch5	SYBR	hC	AsMADS6	27.3
F05-Ch5	SYBR	hC	AsMADS6	27.51
F06-Ch5	SYBR	gA	AsMADS6	26.18
F07-Ch5	SYBR	hB	AsMADS6	23.64
F08-Ch5	SYBR	hB	AsMADS6	23.47
F09-Ch5	SYBR	hC	AsMADS6	27.36
A02-Ch5	SYBR	gD	AsMADS6	23.93
A05-Ch5	SYBR	gE	AsMADS6	28.14
A08-Ch5	SYBR	gF	AsMADS6	30.62
A11-Ch5	SYBR	gG	AsMADS6	27.6
B02-Ch5	SYBR	gD	AsMADS6	28.22
B05-Ch5	SYBR	gE	AsMADS6	27.92
B08-Ch5	SYBR	gF	AsMADS6	29.85
B11-Ch5	SYBR	gG	AsMADS6	28.35
C02-Ch5	SYBR	gD	AsMADS6	24.08
C05-Ch5	SYBR	gE	AsMADS6	28.09
C08-Ch5	SYBR	gF	AsMADS6	30.21
C11-Ch5	SYBR	gG	AsMADS6	28.57
A05-Ch5	SYBR	GD	AsMADS6	23.1
A06-Ch5	SYBR	GE	AsMADS6	24.82
A07-Ch5	SYBR	GF	AsMADS6	23.53
A08-Ch5	SYBR	GG	AsMADS6	23.33
B05-Ch5	SYBR	GD	AsMADS6	23.56
B06-Ch5	SYBR	GE	AsMADS6	24.47
B07-Ch5	SYBR	GF	AsMADS6	23.46
B08-Ch5	SYBR	GG	AsMADS6	22.42
C05-Ch5	SYBR	GD	AsMADS6	22.94
C06-Ch5	SYBR	GE	AsMADS6	24.94
C07-Ch5	SYBR	GF	AsMADS6	24.35
C08-Ch5	SYBR	GG	AsMADS6	22.88
D04-Ch5	SYBR	GE	AsMADS6	31.39
D05-Ch5	SYBR	GF	AsMADS6	33.67
D06-Ch5	SYBR	GG	AsMADS6	16.46
E04-Ch5	SYBR	GE	AsMADS6	30.97
E05-Ch5	SYBR	GF	AsMADS6	31.75
E06-Ch5	SYBR	GG	AsMADS6	18.82
F04-Ch5	SYBR	GE	AsMADS6	30.48
F05-Ch5	SYBR	GF	AsMADS6	23.49
F06-Ch5	SYBR	GG	AsMADS6	15.9
A05-Ch5	SYBR	GD	AsMADS6	25.4
A06-Ch5	SYBR	GE	AsMADS6	30
A07-Ch5	SYBR	GF	AsMADS6	31.69
A08-Ch5	SYBR	GG	AsMADS6	32.12
B05-Ch5	SYBR	GD	AsMADS6	25.33
B06-Ch5	SYBR	GE	AsMADS6	29.48
B07-Ch5	SYBR	GF	AsMADS6	32.43
B08-Ch5	SYBR	GG	AsMADS6	30.54
C05-Ch5	SYBR	GD	AsMADS6	25.14
C06-Ch5	SYBR	GE	AsMADS6	30.27
C07-Ch5	SYBR	GF	AsMADS6	30.97
C08-Ch5	SYBR	GG	AsMADS6	30.29
A09-Ch5	SYBR	GD	AsMADS6	28.36
A10-Ch5	SYBR	GE	AsMADS6	31.32
A11-Ch5	SYBR	GF	AsMADS6	35.96
A12-Ch5	SYBR	GG	AsMADS6	35.11
B09-Ch5	SYBR	GD	AsMADS6	28.6
B10-Ch5	SYBR	GE	AsMADS6	32.21
B11-Ch5	SYBR	GF	AsMADS6	37.18
B12-Ch5	SYBR	GG	AsMADS6	35.93
C09-Ch5	SYBR	GD	AsMADS6	29.43
C10-Ch5	SYBR	GE	AsMADS6	32.56
C11-Ch5	SYBR	GF	AsMADS6	35.77
C12-Ch5	SYBR	GG	AsMADS6	35.31
Note: The first letter g and h of Sample name represent MSY4 and HQ2, respectively; the second letter A-G represents the entire panicle differentiation process. A-G represent the initial stage, elongation stage, branch differentiation stage, spikelet differentiation stage, floret differentiation stage, pistil differentiation stage, and tetrad stage, respectively.respectively.

## Sheet: AsMADS8
Well	Fluorophore	Sample name	Target gene	Cq
D04-Ch5	SYBR	gA	AsMADS8	25.23
F04-Ch5	SYBR	gA	AsMADS8	25.41
E04-Ch5	SYBR	gA	AsMADS8	25.64
D05-Ch5	SYBR	gB	AsMADS8	24.07
E05-Ch5	SYBR	gB	AsMADS8	24.16
F05-Ch5	SYBR	gB	AsMADS8	24.17
D06-Ch5	SYBR	gC	AsMADS8	24.11
D06-Ch5	SYBR	gC	AsMADS8	24.11
E06-Ch5	SYBR	gC	AsMADS8	24.28
F06-Ch5	SYBR	gC	AsMADS8	24.3
A07-Ch5	SYBR	hA	AsMADS8	24.82
B07-Ch5	SYBR	hA	AsMADS8	24.91
C07-Ch5	SYBR	hA	AsMADS8	24.8
A08-Ch5	SYBR	gB	AsMADS8	24.82
B08-Ch5	SYBR	gB	AsMADS8	24.99
C08-Ch5	SYBR	gB	AsMADS8	25.14
A09-Ch5	SYBR	gC	AsMADS8	25.04
B09-Ch5	SYBR	gC	AsMADS8	24.73
C09-Ch5	SYBR	gC	AsMADS8	25
A03-Ch5	SYBR	gC	AsMADS8	23.97
B03-Ch5	SYBR	gC	AsMADS8	24.26
C03-Ch5	SYBR	gC	AsMADS8	24.1
A10-Ch5	SYBR	gA	AsMADS8	25.54
A11-Ch5	SYBR	hA	AsMADS8	26.14
A12-Ch5	SYBR	hB	AsMADS8	26.52
A13-Ch5	SYBR	hB	AsMADS8	25.9
A14-Ch5	SYBR	hC	AsMADS8	29.85
B10-Ch5	SYBR	gA	AsMADS8	25.67
B11-Ch5	SYBR	hA	AsMADS8	25.93
B12-Ch5	SYBR	hB	AsMADS8	26.24
B13-Ch5	SYBR	hB	AsMADS8	26.72
B14-Ch5	SYBR	hC	AsMADS8	28.35
C10-Ch5	SYBR	gA	AsMADS8	25.34
C11-Ch5	SYBR	hA	AsMADS8	26.17
C12-Ch5	SYBR	hB	AsMADS8	26.78
C13-Ch5	SYBR	hB	AsMADS8	27.02
C14-Ch5	SYBR	hC	AsMADS8	28.38
D10-Ch5	SYBR	gA	AsMADS8	25.68
D11-Ch5	SYBR	hA	AsMADS8	26.12
D12-Ch5	SYBR	hB	AsMADS8	27.2
D13-Ch5	SYBR	hC	AsMADS8	28.7
D14-Ch5	SYBR	hC	AsMADS8	28.75
E10-Ch5	SYBR	gA	AsMADS8	25.21
E11-Ch5	SYBR	hA	AsMADS8	25.99
E12-Ch5	SYBR	hB	AsMADS8	27.32
E13-Ch5	SYBR	hC	AsMADS8	28.68
E14-Ch5	SYBR	hC	AsMADS8	28.88
F10-Ch5	SYBR	gA	AsMADS8	25.54
F11-Ch5	SYBR	hA	AsMADS8	25.85
F12-Ch5	SYBR	hB	AsMADS8	26.97
F13-Ch5	SYBR	hC	AsMADS8	29.02
F14-Ch5	SYBR	hC	AsMADS8	28.69
A09-Ch5	SYBR	gD	AsMADS8	23.83
A10-Ch5	SYBR	gE	AsMADS8	26.05
A11-Ch5	SYBR	gF	AsMADS8	22.19
A12-Ch5	SYBR	gG	AsMADS8	19.64
B09-Ch5	SYBR	gD	AsMADS8	24.34
B10-Ch5	SYBR	gE	AsMADS8	26.85
B11-Ch5	SYBR	gF	AsMADS8	22.66
B12-Ch5	SYBR	gG	AsMADS8	19.53
C09-Ch5	SYBR	gD	AsMADS8	24.34
C10-Ch5	SYBR	gE	AsMADS8	26.88
C11-Ch5	SYBR	gF	AsMADS8	22.78
C12-Ch5	SYBR	gG	AsMADS8	20.01
C13-Ch5	SYBR	gD	AsMADS8	23.56
C14-Ch5	SYBR	gE	AsMADS8	26.09
C15-Ch5	SYBR	gF	AsMADS8	22.66
C16-Ch5	SYBR	gG	AsMADS8	19.89
D09-Ch5	SYBR	gD	AsMADS8	24.51
D10-Ch5	SYBR	gE	AsMADS8	26.92
D11-Ch5	SYBR	gF	AsMADS8	22.74
D12-Ch5	SYBR	gG	AsMADS8	20.01
D13-Ch5	SYBR	gD	AsMADS8	24.01
D14-Ch5	SYBR	gE	AsMADS8	26.24
D15-Ch5	SYBR	gF	AsMADS8	22.71
D16-Ch5	SYBR	gG	AsMADS8	19.97
E09-Ch5	SYBR	gD	AsMADS8	24.17
E10-Ch5	SYBR	gE	AsMADS8	26.36
E11-Ch5	SYBR	gF	AsMADS8	22.25
E12-Ch5	SYBR	gG	AsMADS8	19.45
F09-Ch5	SYBR	gD	AsMADS8	24.13
F10-Ch5	SYBR	gE	AsMADS8	27.13
F11-Ch5	SYBR	gF	AsMADS8	22.39
F12-Ch5	SYBR	gG	AsMADS8	19.47
Note: The first letter g and h of Sample name represent MSY4 and HQ2, respectively; the second letter A-G represents the entire panicle differentiation process. A-G represent the initial stage, elongation stage, branch differentiation stage, spikelet differentiation stage, floret differentiation stage, pistil differentiation stage, and tetrad stage, respectively.respectively.

## Sheet: AsMADS9
Well	Fluorophore	Sample name	Target gene	Cq
D07-Ch5	SYBR	gA	AsMADS9	29.56
E07-Ch5	SYBR	gA	AsMADS9	29.33
F07-Ch5	SYBR	gA	AsMADS9	29.21
D08-Ch5	SYBR	gB	AsMADS9	27.31
E08-Ch5	SYBR	gB	AsMADS9	26.9
F08-Ch5	SYBR	gB	AsMADS9	26.7
D09-Ch5	SYBR	gC	AsMADS9	27.07
E09-Ch5	SYBR	gC	AsMADS9	26.77
F09-Ch5	SYBR	gC	AsMADS9	26.61
A04-Ch5	SYBR	hA	AsMADS9	27.52
A05-Ch5	SYBR	hB	AsMADS9	25.24
A06-Ch5	SYBR	hC	AsMADS9	29.47
A12-Ch5	SYBR	gA	AsMADS9	28.08
A13-Ch5	SYBR	gB	AsMADS9	28.63
B04-Ch5	SYBR	hA	AsMADS9	27.31
B05-Ch5	SYBR	hB	AsMADS9	25.4
B06-Ch5	SYBR	hC	AsMADS9	28.55
B12-Ch5	SYBR	gA	AsMADS9	27.79
B13-Ch5	SYBR	gB	AsMADS9	28.69
C04-Ch5	SYBR	hA	AsMADS9	27.25
C05-Ch5	SYBR	hB	AsMADS9	26.03
C06-Ch5	SYBR	hC	AsMADS9	29.3
C12-Ch5	SYBR	gA	AsMADS9	27.6
C13-Ch5	SYBR	gB	AsMADS9	28.94
D04-Ch5	SYBR	hA	AsMADS9	27.3
D05-Ch5	SYBR	hB	AsMADS9	25.32
D06-Ch5	SYBR	hC	AsMADS9	29.71
D07-Ch5	SYBR	hA	AsMADS9	27.22
D08-Ch5	SYBR	Hb	AsMADS9	25.13
D09-Ch5	SYBR	hC	AsMADS9	28.44
D12-Ch5	SYBR	gA	AsMADS9	27.57
D13-Ch5	SYBR	gB	AsMADS9	28.61
E04-Ch5	SYBR	hA	AsMADS9	27.26
E05-Ch5	SYBR	hB	AsMADS9	25.48
E06-Ch5	SYBR	hC	AsMADS9	29.55
E07-Ch5	SYBR	hA	AsMADS9	27.14
E08-Ch5	SYBR	Hb	AsMADS9	25.36
E09-Ch5	SYBR	hC	AsMADS9	28.89
E12-Ch5	SYBR	gA	AsMADS9	27.41
E13-Ch5	SYBR	gB	AsMADS9	28.34
F04-Ch5	SYBR	hA	AsMADS9	27.58
F05-Ch5	SYBR	hB	AsMADS9	25.42
F06-Ch5	SYBR	hC	AsMADS9	30.15
F07-Ch5	SYBR	hA	AsMADS9	27.55
F08-Ch5	SYBR	Hb	AsMADS9	25.2
F09-Ch5	SYBR	hC	AsMADS9	29.4
F12-Ch5	SYBR	gA	AsMADS9	27.6
F13-Ch5	SYBR	gB	AsMADS9	28.68
A02-Ch5	SYBR	gD	AsMADS9	25.59
A04-Ch5	SYBR	gE	AsMADS9	28.94
A06-Ch5	SYBR	gF	AsMADS9	29.44
A08-Ch5	SYBR	gG	AsMADS9	29.8
B02-Ch5	SYBR	gE	AsMADS9	24.94
B04-Ch5	SYBR	gE	AsMADS9	28.59
B06-Ch5	SYBR	gF	AsMADS9	29.32
B08-Ch5	SYBR	gG	AsMADS9	29.15
C02-Ch5	SYBR	gE	AsMADS9	25.15
C04-Ch5	SYBR	gE	AsMADS9	28.69
C06-Ch5	SYBR	gF	AsMADS9	29.45
C08-Ch5	SYBR	gG	AsMADS9	28.74
D05-Ch5	SYBR	GD	AsMADS9	30.61
D06-Ch5	SYBR	GE	AsMADS9	32.87
D07-Ch5	SYBR	GF	AsMADS9	32.7
D08-Ch5	SYBR	GG	AsMADS9	31.16
E05-Ch5	SYBR	GD	AsMADS9	30.49
E06-Ch5	SYBR	GE	AsMADS9	32.47
E07-Ch5	SYBR	GF	AsMADS9	32.26
E08-Ch5	SYBR	GG	AsMADS9	31.03
F05-Ch5	SYBR	GD	AsMADS9	30.47
F06-Ch5	SYBR	GE	AsMADS9	32.47
F07-Ch5	SYBR	GF	AsMADS9	32.55
F08-Ch5	SYBR	GG	AsMADS9	30.34
A13-Ch5	SYBR	GD	AsMADS9	26.12
A14-Ch5	SYBR	GE	AsMADS9	34.21
A15-Ch5	SYBR	GF	AsMADS9	30.5
A16-Ch5	SYBR	GG	AsMADS9	33.65
B13-Ch5	SYBR	GD	AsMADS9	26.38
B14-Ch5	SYBR	GE	AsMADS9	29.94
B15-Ch5	SYBR	GF	AsMADS9	31.24
B16-Ch5	SYBR	GG	AsMADS9	32.49
C13-Ch5	SYBR	GD	AsMADS9	26.63
C14-Ch5	SYBR	GE	AsMADS9	30.07
C15-Ch5	SYBR	GF	AsMADS9	31.35
C16-Ch5	SYBR	GG	AsMADS9	32.25
Note: The first letter g and h of Sample name represent MSY4 and HQ2, respectively; the second letter A-G represents the entire panicle differentiation process. A-G represent the initial stage, elongation stage, branch differentiation stage, spikelet differentiation stage, floret differentiation stage, pistil differentiation stage, and tetrad stage, respectively.respectively.

## Sheet: AsMADS11
Well	Fluorophore	Sample name	Target gene	Cq
D13-Ch5	SYBR	gA	AsMADS11	23.98
D14-Ch5	SYBR	gB	AsMADS11	22.27
D15-Ch5	SYBR	gC	AsMADS11	21.57
E13-Ch5	SYBR	gA	AsMADS11	23.84
E14-Ch5	SYBR	gB	AsMADS11	21.96
E15-Ch5	SYBR	gC	AsMADS11	21.3
F13-Ch5	SYBR	gA	AsMADS11	23.68
F14-Ch5	SYBR	gB	AsMADS11	21.84
F15-Ch5	SYBR	gC	AsMADS11	21.13
A13-Ch5	SYBR	hA	AsMADS11	27.68
B13-Ch5	SYBR	hA	AsMADS11	27.77
C13-Ch5	SYBR	hA	AsMADS11	27.65
A14-Ch5	SYBR	gB	AsMADS11	22.31
B14-Ch5	SYBR	gB	AsMADS11	22.01
C14-Ch5	SYBR	gB	AsMADS11	22.13
A15-Ch5	SYBR	gC	AsMADS11	21.37
B15-Ch5	SYBR	gC	AsMADS11	21.33
C15-Ch5	SYBR	gC	AsMADS11	21.51
A05-Ch5	SYBR	gC	AsMADS11	21.03
B05-Ch5	SYBR	gC	AsMADS11	20.82
C05-Ch5	SYBR	gC	AsMADS11	20.86
A15-Ch5	SYBR	gA	AsMADS11	23.12
A16-Ch5	SYBR	hA	AsMADS11	28.56
B15-Ch5	SYBR	gA	AsMADS11	23.08
B16-Ch5	SYBR	hA	AsMADS11	29
C15-Ch5	SYBR	gA	AsMADS11	23.17
C16-Ch5	SYBR	hA	AsMADS11	28.87
D15-Ch5	SYBR	gA	AsMADS11	23.67
D16-Ch5	SYBR	hA	AsMADS11	28.89
E15-Ch5	SYBR	gA	AsMADS11	23
E16-Ch5	SYBR	hA	AsMADS11	28.93
F15-Ch5	SYBR	gA	AsMADS11	23.34
F16-Ch5	SYBR	hA	AsMADS11	29.09
A01-Ch5	SYBR	gB	AsMADS11	24.77
A02-Ch5	SYBR	gB	AsMADS11	23.94
A15-Ch5	SYBR	hB	AsMADS11	35.09
A16-Ch5	SYBR	hC	AsMADS11	25.6
B01-Ch5	SYBR	gB	AsMADS11	25.06
B02-Ch5	SYBR	gB	AsMADS11	24.38
B15-Ch5	SYBR	hB	AsMADS11	33.09
B16-Ch5	SYBR	hC	AsMADS11	25.68
C01-Ch5	SYBR	gB	AsMADS11	24.96
C02-Ch5	SYBR	gB	AsMADS11	24.53
C15-Ch5	SYBR	hB	AsMADS11	29.24
C16-Ch5	SYBR	hC	AsMADS11	25.96
D01-Ch5	SYBR	gB	AsMADS11	25.07
D02-Ch5	SYBR	gC	AsMADS11	25.15
D15-Ch5	SYBR	hB	AsMADS11	29.09
D16-Ch5	SYBR	hC	AsMADS11	26.13
E01-Ch5	SYBR	gB	AsMADS11	25.36
E02-Ch5	SYBR	gC	AsMADS11	24.56
E15-Ch5	SYBR	hB	AsMADS11	26.39
E16-Ch5	SYBR	hC	AsMADS11	25.8
F01-Ch5	SYBR	gB	AsMADS11	25.35
F02-Ch5	SYBR	gC	AsMADS11	24.24
F15-Ch5	SYBR	hB	AsMADS11	29.01
F16-Ch5	SYBR	hC	AsMADS11	25.68
A01-Ch5	SYBR	hB	AsMADS11	31.04
A02-Ch5	SYBR	hC	AsMADS11	26.76
B01-Ch5	SYBR	hB	AsMADS11	30.33
B02-Ch5	SYBR	hC	AsMADS11	27
C01-Ch5	SYBR	hB	AsMADS11	31.03
C02-Ch5	SYBR	hC	AsMADS11	26.87
D01-Ch5	SYBR	hB	AsMADS11	30.34
D02-Ch5	SYBR	hC	AsMADS11	null
E01-Ch5	SYBR	hB	AsMADS11	30.65
E02-Ch5	SYBR	hC	AsMADS11	null
F01-Ch5	SYBR	hB	AsMADS11	30.58
F02-Ch5	SYBR	hC	AsMADS11	36.79
A03-Ch5	SYBR	gD	AsMADS11	21.01
A06-Ch5	SYBR	gE	AsMADS11	24.25
A09-Ch5	SYBR	gF	AsMADS11	25.05
A12-Ch5	SYBR	gG	AsMADS11	22.1
B03-Ch5	SYBR	gD	AsMADS11	20.98
B06-Ch5	SYBR	gE	AsMADS11	24.03
B09-Ch5	SYBR	gF	AsMADS11	24.76
B12-Ch5	SYBR	gG	AsMADS11	22.47
C03-Ch5	SYBR	gD	AsMADS11	21.16
C06-Ch5	SYBR	gE	AsMADS11	24.67
C09-Ch5	SYBR	gF	AsMADS11	25.26
C12-Ch5	SYBR	gG	AsMADS11	22.44
A09-Ch5	SYBR	GD	AsMADS11	20.07
A10-Ch5	SYBR	GE	AsMADS11	20.63
A11-Ch5	SYBR	GF	AsMADS11	20.74
A12-Ch5	SYBR	GG	AsMADS11	20.31
B09-Ch5	SYBR	GD	AsMADS11	20.16
B10-Ch5	SYBR	GE	AsMADS11	20.99
B11-Ch5	SYBR	GF	AsMADS11	20.92
B12-Ch5	SYBR	GG	AsMADS11	20.57
C09-Ch5	SYBR	GD	AsMADS11	20.37
C10-Ch5	SYBR	GE	AsMADS11	21.07
C11-Ch5	SYBR	GF	AsMADS11	20.99
C12-Ch5	SYBR	GG	AsMADS11	20.54
D07-Ch5	SYBR	GE	AsMADS11	21.3
D08-Ch5	SYBR	GF	AsMADS11	18.68
D09-Ch5	SYBR	GG	AsMADS11	19.48
E07-Ch5	SYBR	GE	AsMADS11	22.04
E08-Ch5	SYBR	GF	AsMADS11	24.89
E09-Ch5	SYBR	GG	AsMADS11	21.01
F07-Ch5	SYBR	GE	AsMADS11	26.29
F08-Ch5	SYBR	GF	AsMADS11	16.17
F09-Ch5	SYBR	GG	AsMADS11	22.25
A09-Ch5	SYBR	GD	AsMADS11	21.19
A10-Ch5	SYBR	GE	AsMADS11	24.71
A11-Ch5	SYBR	GF	AsMADS11	25.56
A12-Ch5	SYBR	GG	AsMADS11	36.94
B09-Ch5	SYBR	GD	AsMADS11	21.49
B10-Ch5	SYBR	GE	AsMADS11	24.66
B11-Ch5	SYBR	GF	AsMADS11	25.44
B12-Ch5	SYBR	GG	AsMADS11	26.74
C09-Ch5	SYBR	GD	AsMADS11	21.15
C10-Ch5	SYBR	GE	AsMADS11	25.33
C11-Ch5	SYBR	GF	AsMADS11	25.71
C12-Ch5	SYBR	GG	AsMADS11	27.32
D01-Ch5	SYBR	GD	AsMADS11	21.09
D02-Ch5	SYBR	GE	AsMADS11	24.32
D03-Ch5	SYBR	GF	AsMADS11	26.19
D04-Ch5	SYBR	GG	AsMADS11	23.62
E01-Ch5	SYBR	GD	AsMADS11	20.88
E02-Ch5	SYBR	GE	AsMADS11	24.16
E03-Ch5	SYBR	GF	AsMADS11	25.81
E04-Ch5	SYBR	GG	AsMADS11	23.64
F01-Ch5	SYBR	GD	AsMADS11	20.6
F02-Ch5	SYBR	GE	AsMADS11	24.1
F03-Ch5	SYBR	GF	AsMADS11	24.99
F04-Ch5	SYBR	GG	AsMADS11	23.26
Note: The first letter g and h of Sample name represent MSY4 and HQ2, respectively; the second letter A-G represents the entire panicle differentiation process. A-G represent the initial stage, elongation stage, branch differentiation stage, spikelet differentiation stage, floret differentiation stage, pistil differentiation stage, and tetrad stage, respectively.respectively.

## Sheet: AsMADS12
Well	Fluorophore	Sample name	Target gene	Cq
D01-Ch5	SYBR	hA	AsMADS12	19.09
E01-Ch5	SYBR	hA	AsMADS12	19.1
F01-Ch5	SYBR	hA	AsMADS12	19.04
D02-Ch5	SYBR	gB	AsMADS12	23.82
E02-Ch5	SYBR	gB	AsMADS12	23.51
F02-Ch5	SYBR	gB	AsMADS12	23.65
D03-Ch5	SYBR	gC	AsMADS12	22.76
E03-Ch5	SYBR	gC	AsMADS12	23.64
F03-Ch5	SYBR	gC	AsMADS12	22.08
A06-Ch5	SYBR	gC	AsMADS12	22.26
A07-Ch5	SYBR	gC	AsMADS12	37.37
B06-Ch5	SYBR	gC	AsMADS12	22.1
B07-Ch5	SYBR	gC	AsMADS12	22.48
C06-Ch5	SYBR	gC	AsMADS12	22.13
C07-Ch5	SYBR	gC	AsMADS12	22.2
A03-Ch5	SYBR	gA	AsMADS12	27.95
A04-Ch5	SYBR	gB	AsMADS12	21.86
A05-Ch5	SYBR	hA	AsMADS12	20.12
A06-Ch5	SYBR	hB	AsMADS12	21.26
A07-Ch5	SYBR	hB	AsMADS12	21.12
A08-Ch5	SYBR	hC	AsMADS12	21.72
B03-Ch5	SYBR	gA	AsMADS12	27.66
B04-Ch5	SYBR	gB	AsMADS12	21.94
B05-Ch5	SYBR	hA	AsMADS12	20.18
B06-Ch5	SYBR	hB	AsMADS12	21.27
B07-Ch5	SYBR	hB	AsMADS12	21.31
B08-Ch5	SYBR	hC	AsMADS12	21.54
C03-Ch5	SYBR	gA	AsMADS12	27.57
C04-Ch5	SYBR	gB	AsMADS12	21.82
C05-Ch5	SYBR	hA	AsMADS12	20.15
C06-Ch5	SYBR	hB	AsMADS12	21.26
C07-Ch5	SYBR	hB	AsMADS12	21.4
C08-Ch5	SYBR	hC	AsMADS12	21.78
D03-Ch5	SYBR	gA	AsMADS12	27.54
D04-Ch5	SYBR	gB	AsMADS12	21.39
D05-Ch5	SYBR	hA	AsMADS12	30.68
D06-Ch5	SYBR	hB	AsMADS12	21.42
D07-Ch5	SYBR	hC	AsMADS12	21.59
D08-Ch5	SYBR	hC	AsMADS12	21.94
E03-Ch5	SYBR	gA	AsMADS12	27.67
E04-Ch5	SYBR	gB	AsMADS12	21.47
E05-Ch5	SYBR	hA	AsMADS12	20.13
E06-Ch5	SYBR	hB	AsMADS12	21.16											s
E07-Ch5	SYBR	hC	AsMADS12	21.57
E08-Ch5	SYBR	hC	AsMADS12	21.72
F03-Ch5	SYBR	gA	AsMADS12	27.28
F04-Ch5	SYBR	gB	AsMADS12	21.19
F05-Ch5	SYBR	hA	AsMADS12	20.03
F06-Ch5	SYBR	hB	AsMADS12	21.21
F07-Ch5	SYBR	hC	AsMADS12	21.6
F08-Ch5	SYBR	hC	AsMADS12	21.67
A01-Ch5	SYBR	gD	AsMADS12	17.6
A02-Ch5	SYBR	gE	AsMADS12	22.05
A03-Ch5	SYBR	gF	AsMADS12	21.59
A04-Ch5	SYBR	gG	AsMADS12	18.7
A13-Ch5	SYBR	gD	AsMADS12	17.77
A14-Ch5	SYBR	gE	AsMADS12	21.32
A15-Ch5	SYBR	gF	AsMADS12	21.19
A16-Ch5	SYBR	gG	AsMADS12	18.73
B01-Ch5	SYBR	gD	AsMADS12	18.04
B02-Ch5	SYBR	gE	AsMADS12	21.52
B03-Ch5	SYBR	gF	AsMADS12	21.73
B04-Ch5	SYBR	gG	AsMADS12	19.14
B13-Ch5	SYBR	gD	AsMADS12	18.28
B14-Ch5	SYBR	gE	AsMADS12	21.95
B15-Ch5	SYBR	gF	AsMADS12	21.75
B16-Ch5	SYBR	gG	AsMADS12	19.1
C01-Ch5	SYBR	gD	AsMADS12	17.8
C02-Ch5	SYBR	gE	AsMADS12	22.28
C03-Ch5	SYBR	gF	AsMADS12	21.63
C04-Ch5	SYBR	gG	AsMADS12	18.88
D01-Ch5	SYBR	gD	AsMADS12	17.74
D02-Ch5	SYBR	gE	AsMADS12	21.72
D03-Ch5	SYBR	gF	AsMADS12	21.56
D04-Ch5	SYBR	gG	AsMADS12	18.91
E01-Ch5	SYBR	gD	AsMADS12	18.05
E02-Ch5	SYBR	gE	AsMADS12	21.69
E03-Ch5	SYBR	gF	AsMADS12	21.43
E04-Ch5	SYBR	gG	AsMADS12	18.87
F01-Ch5	SYBR	gD	AsMADS12	17.46
F02-Ch5	SYBR	gE	AsMADS12	21.4
F03-Ch5	SYBR	gF	AsMADS12	21.31
F04-Ch5	SYBR	gG	AsMADS12	18.66
Note: The first letter g and h of Sample name represent MSY4 and HQ2, respectively; the second letter A-G represents the entire panicle differentiation process. A-G represent the initial stage, elongation stage, branch differentiation stage, spikelet differentiation stage, floret differentiation stage, pistil differentiation stage, and tetrad stage, respectively.respectively.

## Sheet: AsMADS13
Well	Fluorophore	Sample name	Target gene	Cq
A01-Ch5	SYBR	GA	AsMADS13	19.45
A02-Ch5	SYBR	GA	AsMADS13	19.5
A03-Ch5	SYBR	GB	AsMADS13	19.47
A04-Ch5	SYBR	GC	AsMADS13	19.57
A05-Ch5	SYBR	GC	AsMADS13	19.83
A06-Ch5	SYBR	HA	AsMADS13	20.17
A07-Ch5	SYBR	HB	AsMADS13	21.35
A08-Ch5	SYBR	HB	AsMADS13	21.34
A09-Ch5	SYBR	HC	AsMADS13	23.75
B01-Ch5	SYBR	GA	AsMADS13	19.63
B02-Ch5	SYBR	GA	AsMADS13	19.2
B03-Ch5	SYBR	GB	AsMADS13	19.66
B04-Ch5	SYBR	GC	AsMADS13	20.01
B05-Ch5	SYBR	GC	AsMADS13	19.96
B06-Ch5	SYBR	HA	AsMADS13	20.44
B07-Ch5	SYBR	HB	AsMADS13	21.52
B08-Ch5	SYBR	HB	AsMADS13	21.54
B09-Ch5	SYBR	HC	AsMADS13	24.05
C01-Ch5	SYBR	GA	AsMADS13	19.5
C02-Ch5	SYBR	GA	AsMADS13	19.55
C03-Ch5	SYBR	GB	AsMADS13	20.02
C04-Ch5	SYBR	GC	AsMADS13	19.87
C05-Ch5	SYBR	GC	AsMADS13	20.11
C06-Ch5	SYBR	HA	AsMADS13	20.5
C07-Ch5	SYBR	HB	AsMADS13	22.66
C08-Ch5	SYBR	HB	AsMADS13	21.84
C09-Ch5	SYBR	HC	AsMADS13	24.17
D01-Ch5	SYBR	GA	AsMADS13	19.95
D02-Ch5	SYBR	GB	AsMADS13	20.01
D03-Ch5	SYBR	GB	AsMADS13	20.03
D04-Ch5	SYBR	GC	AsMADS13	19.69
D05-Ch5	SYBR	HA	AsMADS13	20.44
D06-Ch5	SYBR	HA	AsMADS13	20.17
D07-Ch5	SYBR	HB	AsMADS13	21.62
D08-Ch5	SYBR	HC	AsMADS13	24.11
D09-Ch5	SYBR	HC	AsMADS13	24.12
E01-Ch5	SYBR	GA	AsMADS13	19.12
E02-Ch5	SYBR	GB	AsMADS13	20.22
E03-Ch5	SYBR	GB	AsMADS13	20.04
E04-Ch5	SYBR	GC	AsMADS13	19.94
E05-Ch5	SYBR	HA	AsMADS13	20.18
E06-Ch5	SYBR	HA	AsMADS13	20.18
E07-Ch5	SYBR	HB	AsMADS13	21.35
E08-Ch5	SYBR	HC	AsMADS13	23.9
E09-Ch5	SYBR	HC	AsMADS13	24.09
F01-Ch5	SYBR	GA	AsMADS13	19.35
F02-Ch5	SYBR	GB	AsMADS13	19.55
F03-Ch5	SYBR	GB	AsMADS13	19.32
F04-Ch5	SYBR	GC	AsMADS13	20.01
F05-Ch5	SYBR	HA	AsMADS13	20.59
F06-Ch5	SYBR	HA	AsMADS13	28.73
F07-Ch5	SYBR	HB	AsMADS13	21.56
F08-Ch5	SYBR	HC	AsMADS13	23.87
F09-Ch5	SYBR	HC	AsMADS13	23.87
A01-Ch5	SYBR	GD	AsMADS13	17.2
A02-Ch5	SYBR	GE	AsMADS13	20.94
A03-Ch5	SYBR	GF	AsMADS13	21.87
A04-Ch5	SYBR	GG	AsMADS13	20.8
B01-Ch5	SYBR	GD	AsMADS13	17.43
B02-Ch5	SYBR	GE	AsMADS13	20.67
B03-Ch5	SYBR	GF	AsMADS13	21.91
B04-Ch5	SYBR	GG	AsMADS13	21.06
C01-Ch5	SYBR	GD	AsMADS13	17.13
C02-Ch5	SYBR	GE	AsMADS13	20.62
C03-Ch5	SYBR	GF	AsMADS13	21.61
C04-Ch5	SYBR	GG	AsMADS13	21.11
D09-Ch5	SYBR	GD	AsMADS13	24.09
D10-Ch5	SYBR	GE	AsMADS13	24.08
D11-Ch5	SYBR	GF	AsMADS13	23.43
D12-Ch5	SYBR	GG	AsMADS13	22.03
E09-Ch5	SYBR	GD	AsMADS13	23.42
E10-Ch5	SYBR	GE	AsMADS13	23.33
E11-Ch5	SYBR	GF	AsMADS13	23.45
E12-Ch5	SYBR	GG	AsMADS13	21.47
F09-Ch5	SYBR	GD	AsMADS13	23.31
F10-Ch5	SYBR	GE	AsMADS13	null
F11-Ch5	SYBR	GF	AsMADS13	null
F12-Ch5	SYBR	GG	AsMADS13	21.44
D05-Ch5	SYBR	GD	AsMADS13	17.78
D06-Ch5	SYBR	GE	AsMADS13	21.11
D07-Ch5	SYBR	GF	AsMADS13	22.12
D08-Ch5	SYBR	GG	AsMADS13	23.26
E05-Ch5	SYBR	GD	AsMADS13	17.49
E06-Ch5	SYBR	GE	AsMADS13	21.24
E07-Ch5	SYBR	GF	AsMADS13	22.13
E08-Ch5	SYBR	GG	AsMADS13	23.61
F05-Ch5	SYBR	GD	AsMADS13	17.25
F06-Ch5	SYBR	GE	AsMADS13	20.61
F07-Ch5	SYBR	GF	AsMADS13	21.65
F08-Ch5	SYBR	GG	AsMADS13	22.86
Note: The first letter g and h of Sample name represent MSY4 and HQ2, respectively; the second letter A-G represents the entire panicle differentiation process. A-G represent the initial stage, elongation stage, branch differentiation stage, spikelet differentiation stage, floret differentiation stage, pistil differentiation stage, and tetrad stage, respectively.respectively.

## Sheet: AsMADS15
Well	Fluorophore	Sample name	Target gene	Cq
A01-Ch5	SYBR	gA	AsMADS15	28.67
A02-Ch5	SYBR	gA	AsMADS15	28.92
A03-Ch5	SYBR	gB	AsMADS15	27.58
A04-Ch5	SYBR	gB	AsMADS15	26.72
A05-Ch5	SYBR	gC	AsMADS15	29.09
A06-Ch5	SYBR	gC	AsMADS15	29.13
A07-Ch5	SYBR	hA	AsMADS15	29.08
A08-Ch5	SYBR	hA	AsMADS15	28.51
A09-Ch5	SYBR	hB	AsMADS15	26.41
A10-Ch5	SYBR	hB	AsMADS15	26.02
A11-Ch5	SYBR	hC	AsMADS15	28.02
A12-Ch5	SYBR	hC	AsMADS15	27.72
B01-Ch5	SYBR	gA	AsMADS15	28.49
B02-Ch5	SYBR	gA	AsMADS15	29.02
B03-Ch5	SYBR	gB	AsMADS15	27.2
B04-Ch5	SYBR	gB	AsMADS15	27.41
B05-Ch5	SYBR	gC	AsMADS15	29.16
B06-Ch5	SYBR	gC	AsMADS15	28.88
B07-Ch5	SYBR	hA	AsMADS15	28.41
B08-Ch5	SYBR	hA	AsMADS15	28.11
B09-Ch5	SYBR	hB	AsMADS15	26.56
B10-Ch5	SYBR	hB	AsMADS15	25.68
B11-Ch5	SYBR	hC	AsMADS15	33.15
B12-Ch5	SYBR	hC	AsMADS15	null
C01-Ch5	SYBR	gA	AsMADS15	28.59
C02-Ch5	SYBR	gA	AsMADS15	28.11
C03-Ch5	SYBR	gB	AsMADS15	25.45
C04-Ch5	SYBR	gB	AsMADS15	27.15
C05-Ch5	SYBR	gC	AsMADS15	28.48
C06-Ch5	SYBR	gC	AsMADS15	27.21
C07-Ch5	SYBR	hA	AsMADS15	28.32
C08-Ch5	SYBR	hA	AsMADS15	27.88
C09-Ch5	SYBR	hB	AsMADS15	25.42
C10-Ch5	SYBR	hB	AsMADS15	25.21
C11-Ch5	SYBR	hC	AsMADS15	28.15
C12-Ch5	SYBR	hC	AsMADS15	27.96
D01-Ch5	SYBR	gA	AsMADS15	28.24
D03-Ch5	SYBR	gB	AsMADS15	27.42
D05-Ch5	SYBR	gC	AsMADS15	null
D07-Ch5	SYBR	hA	AsMADS15	25.49
D09-Ch5	SYBR	hB	AsMADS15	25.64
D11-Ch5	SYBR	hC	AsMADS15	27.99
E01-Ch5	SYBR	gA	AsMADS15	28.1
E03-Ch5	SYBR	gB	AsMADS15	27.45
E05-Ch5	SYBR	gC	AsMADS15	29
E07-Ch5	SYBR	hA	AsMADS15	26.79
E09-Ch5	SYBR	hB	AsMADS15	25.38
E11-Ch5	SYBR	hC	AsMADS15	27.62
F01-Ch5	SYBR	gA	AsMADS15	28.55
F03-Ch5	SYBR	gB	AsMADS15	27.26
F05-Ch5	SYBR	gC	AsMADS15	29.68
F07-Ch5	SYBR	hA	AsMADS15	28.85
F09-Ch5	SYBR	hB	AsMADS15	25.42
F11-Ch5	SYBR	hC	AsMADS15	28.08
A01-Ch5	SYBR	GD	AsMADS15	26.89
A02-Ch5	SYBR	GE	AsMADS15	30.37
A03-Ch5	SYBR	GF	AsMADS15	30.48
A04-Ch5	SYBR	GG	AsMADS15	29.08
B01-Ch5	SYBR	GD	AsMADS15	26.92
B02-Ch5	SYBR	GE	AsMADS15	31.94
B03-Ch5	SYBR	GF	AsMADS15	34.14
B04-Ch5	SYBR	GG	AsMADS15	29.7
C01-Ch5	SYBR	GD	AsMADS15	26.78
C02-Ch5	SYBR	GE	AsMADS15	31.33
C03-Ch5	SYBR	GF	AsMADS15	32.04
C04-Ch5	SYBR	GG	AsMADS15	29.16
A13-Ch5	SYBR	GD	AsMADS15	28.33
A14-Ch5	SYBR	GE	AsMADS15	32.43
A15-Ch5	SYBR	GF	AsMADS15	31.94
A16-Ch5	SYBR	GG	AsMADS15	null
B13-Ch5	SYBR	GD	AsMADS15	28.16
B14-Ch5	SYBR	GE	AsMADS15	31.43
B15-Ch5	SYBR	GF	AsMADS15	32.68
B16-Ch5	SYBR	GG	AsMADS15	null
C13-Ch5	SYBR	GD	AsMADS15	28.9
C14-Ch5	SYBR	GE	AsMADS15	31.78
C15-Ch5	SYBR	GF	AsMADS15	38.95
C16-Ch5	SYBR	GG	AsMADS15	null
D09-Ch5	SYBR	GD	AsMADS15	27.51
D10-Ch5	SYBR	GE	AsMADS15	32.19
D11-Ch5	SYBR	GF	AsMADS15	32.21
D12-Ch5	SYBR	GG	AsMADS15	31.37
E09-Ch5	SYBR	GD	AsMADS15	27.44
E10-Ch5	SYBR	GE	AsMADS15	31.35
E11-Ch5	SYBR	GF	AsMADS15	34.42
E12-Ch5	SYBR	GG	AsMADS15	31.1
F09-Ch5	SYBR	GD	AsMADS15	32.31
F10-Ch5	SYBR	GE	AsMADS15	30.49
F11-Ch5	SYBR	GF	AsMADS15	32.08
F12-Ch5	SYBR	GG	AsMADS15	30.5
Note: The first letter g and h of Sample name represent MSY4 and HQ2, respectively; the second letter A-G represents the entire panicle differentiation process. A-G represent the initial stage, elongation stage, branch differentiation stage, spikelet differentiation stage, floret differentiation stage, pistil differentiation stage, and tetrad stage, respectively.respectively.

## Sheet: AsMADS16
Well	Fluorophore	Sample name	Target gene	Cq
D07-Ch5	SYBR	hA	AsMADS16	29.53
E07-Ch5	SYBR	hA	AsMADS16	29.66
F07-Ch5	SYBR	hA	AsMADS16	29.69
D08-Ch5	SYBR	gB	AsMADS16	22.98
E08-Ch5	SYBR	gB	AsMADS16	22.78
F08-Ch5	SYBR	gB	AsMADS16	22.52
D09-Ch5	SYBR	gC	AsMADS16	22.91
E09-Ch5	SYBR	gC	AsMADS16	22.77
F09-Ch5	SYBR	gC	AsMADS16	22.66
A09-Ch5	SYBR	gC	AsMADS16	22.06
A10-Ch5	SYBR	gC	AsMADS16	22.25
B09-Ch5	SYBR	gC	AsMADS16	22.11
B10-Ch5	SYBR	gC	AsMADS16	22.29
C09-Ch5	SYBR	gC	AsMADS16	22.26
C10-Ch5	SYBR	gC	AsMADS16	22.09
A09-Ch5	SYBR	gA	AsMADS16	22.91
A10-Ch5	SYBR	gB	AsMADS16	24.77
A11-Ch5	SYBR	hA	AsMADS16	31.84
A12-Ch5	SYBR	hB	AsMADS16	29.29
A13-Ch5	SYBR	hB	AsMADS16	29.54
A14-Ch5	SYBR	hC	AsMADS16	23.06
B09-Ch5	SYBR	gA	AsMADS16	23.05
B10-Ch5	SYBR	gB	AsMADS16	24.69
B11-Ch5	SYBR	hA	AsMADS16	31.55
B12-Ch5	SYBR	hB	AsMADS16	29.36
B13-Ch5	SYBR	hB	AsMADS16	29.46
B14-Ch5	SYBR	hC	AsMADS16	23.23
C09-Ch5	SYBR	gA	AsMADS16	23.21
C10-Ch5	SYBR	gB	AsMADS16	24.57
C11-Ch5	SYBR	hA	AsMADS16	31.47
C12-Ch5	SYBR	hB	AsMADS16	29.22
C13-Ch5	SYBR	hB	AsMADS16	29.08
C14-Ch5	SYBR	hC	AsMADS16	23.11
D09-Ch5	SYBR	gA	AsMADS16	23.52
D10-Ch5	SYBR	gB	AsMADS16	25.29
D11-Ch5	SYBR	hA	AsMADS16	31.16
D12-Ch5	SYBR	hB	AsMADS16	29.92
D13-Ch5	SYBR	hC	AsMADS16	23.27
D14-Ch5	SYBR	hC	AsMADS16	23.51
E09-Ch5	SYBR	gA	AsMADS16	23.26
E10-Ch5	SYBR	gB	AsMADS16	34.58
E11-Ch5	SYBR	hA	AsMADS16	25.49
E12-Ch5	SYBR	hB	AsMADS16	29.01
E13-Ch5	SYBR	hC	AsMADS16	23.35
E14-Ch5	SYBR	hC	AsMADS16	23.29
F09-Ch5	SYBR	gA	AsMADS16	22.94
F10-Ch5	SYBR	gB	AsMADS16	24.53
F11-Ch5	SYBR	hA	AsMADS16	31.47
F12-Ch5	SYBR	hB	AsMADS16	29.46
F13-Ch5	SYBR	hC	AsMADS16	23.12
F14-Ch5	SYBR	hC	AsMADS16	23.12
A05-Ch5	SYBR	gD	AsMADS16	18.3
A06-Ch5	SYBR	gE	AsMADS16	23
A07-Ch5	SYBR	gF	AsMADS16	25.38
A08-Ch5	SYBR	gG	AsMADS16	19.65
B05-Ch5	SYBR	gD	AsMADS16	19.03
B06-Ch5	SYBR	gE	AsMADS16	23.08
B07-Ch5	SYBR	gF	AsMADS16	23.03
B08-Ch5	SYBR	gG	AsMADS16	20.05
C05-Ch5	SYBR	gD	AsMADS16	18.8
C06-Ch5	SYBR	gE	AsMADS16	22.74
C07-Ch5	SYBR	gF	AsMADS16	23.07
C08-Ch5	SYBR	gG	AsMADS16	20.58
D05-Ch5	SYBR	gD	AsMADS16	18.87
D06-Ch5	SYBR	gE	AsMADS16	23.11
D07-Ch5	SYBR	gF	AsMADS16	23.55
D08-Ch5	SYBR	gG	AsMADS16	20.34
E05-Ch5	SYBR	gD	AsMADS16	18.45
E06-Ch5	SYBR	gE	AsMADS16	23.26
E07-Ch5	SYBR	gF	AsMADS16	22.67
E08-Ch5	SYBR	gG	AsMADS16	19.78
E13-Ch5	SYBR	gD	AsMADS16	18.86
E14-Ch5	SYBR	gE	AsMADS16	23.02
E15-Ch5	SYBR	gF	AsMADS16	22.83
E16-Ch5	SYBR	gG	AsMADS16	20.24
F05-Ch5	SYBR	gD	AsMADS16	18.42
F06-Ch5	SYBR	gE	AsMADS16	22.57
F07-Ch5	SYBR	gF	AsMADS16	22.63
F08-Ch5	SYBR	gG	AsMADS16	19.77
F13-Ch5	SYBR	gD	AsMADS16	18.25
F14-Ch5	SYBR	gE	AsMADS16	22.41
F15-Ch5	SYBR	gF	AsMADS16	21.88
F16-Ch5	SYBR	gG	AsMADS16	19.66
Note: The first letter g and h of Sample name represent MSY4 and HQ2, respectively; the second letter A-G represents the entire panicle differentiation process. A-G represent the initial stage, elongation stage, branch differentiation stage, spikelet differentiation stage, floret differentiation stage, pistil differentiation stage, and tetrad stage, respectively.respectively.
